# Supplementary material for: ﻿A new species of karst-dwelling bent-toed gecko of the Cyrtodactylusintermedius group (Squamata, Gekkonidae) from eastern Thailand and the phylogenetic placement of C.intermedius
Source: Zookeys. 2024 Sep 3;1211:101–30. doi: 10.3897/zookeys.1211.122563 (PMC11387836; doi:10.3897/zookeys.1211.122563)
Supplement: XML Treatment for Cyrtodactylus khlonghatensis [file zookeys.1211.122563-treatment1.xml]

<!DOCTYPE tp:taxon-treatment
  PUBLIC "-//TaxonX//DTD Taxonomic Treatment Publishing DTD v0 20100105//EN" "tax-treatment-NSO.dtd">
<tp:taxon-treatment xmlns:tp="http://www.plazi.org/taxpub"><tp:treatment-meta><kwd-group><label>Taxon classification</label><kwd>
                <named-content content-type="kingdom">Animalia</named-content>
              </kwd><kwd>
                <named-content content-type="order">Squamata</named-content>
              </kwd><kwd>
                <named-content content-type="family">Gekkonidae</named-content>
              </kwd></kwd-group><mixed-citation publication-type="journal"><person-group><name><surname>Ampai</surname><given-names>Natee</given-names></name><name><surname>Rujirawan</surname><given-names>Attapol</given-names></name><name><surname>Yodthong</surname><given-names>Siriporn</given-names></name><name><surname>Termprayoon</surname><given-names>Korkhwan</given-names></name><name><surname>Stuart</surname><given-names>Bryan L.</given-names></name><name><surname>Aowphol</surname><given-names>Anchalee</given-names></name></person-group><article-title>﻿A new species of karst-dwelling bent-toed gecko of the <italic><tp:taxon-name><tp:taxon-name-part taxon-name-part-type="genus" reg="Cyrtodactylus">Cyrtodactylus</tp:taxon-name-part><tp:taxon-name-part taxon-name-part-type="species" reg="intermedius">intermedius</tp:taxon-name-part></tp:taxon-name></italic> group (<tp:taxon-name><tp:taxon-name-part taxon-name-part-type="order">Squamata</tp:taxon-name-part></tp:taxon-name>, <tp:taxon-name><tp:taxon-name-part taxon-name-part-type="family">Gekkonidae</tp:taxon-name-part></tp:taxon-name>) from eastern Thailand and the phylogenetic placement of <italic><tp:taxon-name><tp:taxon-name-part taxon-name-part-type="genus" reg="Cyrtodactylus">C.</tp:taxon-name-part><tp:taxon-name-part taxon-name-part-type="species" reg="intermedius">intermedius</tp:taxon-name-part></tp:taxon-name></italic></article-title><source>Zookeys</source><day>03</day><month>09</month><year>2024</year><volume>1211</volume><fpage>101</fpage><lpage>130</lpage><pub-id pub-id-type="doi">10.3897/zookeys.1211.122563</pub-id></mixed-citation></tp:treatment-meta><tp:nomenclature><label>﻿</label><tp:taxon-name>
              <object-id xmlns:xlink="http://www.w3.org/1999/xlink" content-type="arpha" xlink:type="simple">3BDF08EB-BB2F-517E-974E-D4EAA64640E2</object-id>
              <tp:taxon-name-part taxon-name-part-type="genus" reg="Cyrtodactylus">Cyrtodactylus</tp:taxon-name-part>
              <tp:taxon-name-part taxon-name-part-type="species" reg="khlonghatensis">khlonghatensis</tp:taxon-name-part>
              <object-id xmlns:xlink="http://www.w3.org/1999/xlink" content-type="zoobank" xlink:type="simple">https://zoobank.org/595F31AB-E56F-436B-951A-633B3703EE40</object-id>
            </tp:taxon-name><tp:taxon-status xmlns:xlink="http://www.w3.org/1999/xlink" xlink:type="simple">sp. nov.</tp:taxon-status><xref ref-type="fig" rid="F4">Figs 4</xref><xref ref-type="fig" rid="F5">, 5</xref><xref ref-type="fig" rid="F6">, 6 Suggested common name: Khlong Hat Bent-toed Gecko</xref></tp:nomenclature><tp:treatment-sec sec-type="type material" id="SECID0ESXBG"><title>Type material.</title><p><bold><italic>Holotype</italic></bold> • <abbrev xmlns:xlink="http://www.w3.org/1999/xlink" xlink:title="Zoological Museum of Kasetsart University, Bangkok, Thailand" id="ABBRID0E4XBG" xlink:type="simple">ZMKU</abbrev> R 01068, adult male (Figs <xref ref-type="fig" rid="F4">4</xref>, <xref ref-type="fig" rid="F5">5B</xref>, <xref ref-type="fig" rid="F6">6</xref>) from Thailand, Sa Kaeo Province, Khlong Hat District, Khlong Hat Subdistrict, Tham (= cave) Phet Pho Thong (<named-content xmlns:xlink="http://www.w3.org/1999/xlink" content-type="dwc:verbatimCoordinates" xlink:type="simple"><named-content content-type="geo-json" specific-use="{&#34;type&#34;:&#34;Point&#34;,&#34;coordinates&#34;:[102.328167,13.418600]}" id="NCID0EQYBG" xlink:type="simple">13°25.116'N, 102°19.690'E</named-content></named-content>, 246 m elevation), collected on 28 July 2022 by Attapol Rujirawan. <bold><italic>Paratypes</italic>.</bold> Five paratypes (three adults and two sub-adults) • Two adult males (<abbrev xmlns:xlink="http://www.w3.org/1999/xlink" xlink:title="Zoological Museum of Kasetsart University, Bangkok, Thailand" id="ABBRID0EZYBG" xlink:type="simple">ZMKU</abbrev> R 01067, <abbrev xmlns:xlink="http://www.w3.org/1999/xlink" xlink:title="Zoological Museum of Kasetsart University, Bangkok, Thailand" id="ABBRID0E4YBG" xlink:type="simple">ZMKU</abbrev> R 01069) and one adult female (<abbrev xmlns:xlink="http://www.w3.org/1999/xlink" xlink:title="Zoological Museum of Kasetsart University, Bangkok, Thailand" id="ABBRID0EBZBG" xlink:type="simple">ZMKU</abbrev> R 01070), same data as holotype • One sub-adult female (<abbrev xmlns:xlink="http://www.w3.org/1999/xlink" xlink:title="Zoological Museum of Kasetsart University, Bangkok, Thailand" id="ABBRID0EFZBG" xlink:type="simple">ZMKU</abbrev> R 01071), same data as holotype • One sub-adult male (<abbrev xmlns:xlink="http://www.w3.org/1999/xlink" xlink:title="Zoological Museum of Kasetsart University, Bangkok, Thailand" id="ABBRID0EJZBG" xlink:type="simple">ZMKU</abbrev> R 01072), same data as holotype, except from Khlong Kai Thuean Subdistrict, Tham Nam Khao Phra Siwa (<named-content xmlns:xlink="http://www.w3.org/1999/xlink" content-type="dwc:verbatimCoordinates" xlink:type="simple"><named-content content-type="geo-json" specific-use="{&#34;type&#34;:&#34;Point&#34;,&#34;coordinates&#34;:[102.327683,13.320967]}" id="NCID0EQZBG" xlink:type="simple">13°19.258'N, 102°19.661'E</named-content></named-content>, 178 m elevation), collected on 29 July 2022.</p><fig id="F4" position="float" orientation="portrait"><object-id xmlns:xlink="http://www.w3.org/1999/xlink" content-type="doi" xlink:type="simple">10.3897/zookeys.1211.122563.figure4</object-id><object-id xmlns:xlink="http://www.w3.org/1999/xlink" content-type="arpha" xlink:type="simple">C57107CE-90D3-5ACC-8D13-28591E05802A</object-id><label>Figure 4.</label><caption><p>Adult male holotype of <italic><tp:taxon-name><tp:taxon-name-part taxon-name-part-type="genus" reg="Cyrtodactylus">Cyrtodactylus</tp:taxon-name-part><tp:taxon-name-part taxon-name-part-type="species" reg="khlonghatensis">khlonghatensis</tp:taxon-name-part></tp:taxon-name></italic> sp. nov. (<abbrev xmlns:xlink="http://www.w3.org/1999/xlink" xlink:title="Zoological Museum of Kasetsart University, Bangkok, Thailand" id="ABBRID0EI1BG" xlink:type="simple">ZMKU</abbrev> R 01068) from Tham Phet Pho Thong, Khlong Hat Subdistrict, Khlong Hat District, Sa Kaeo Province, Thailand, prior to preservation <bold>A</bold> dorsal view <bold>B</bold> ventral view <bold>C</bold> palmar view of the right hand <bold>D</bold> plantar view of the right foot <bold>E</bold> lateral view of left side of head, and <bold>F</bold> precloacal region showing distribution of enlarged femeroprecloacal scales. Scale bar in dorsal and ventral views: 10 mm.</p></caption><graphic xmlns:xlink="http://www.w3.org/1999/xlink" xlink:href="zookeys-1211-101_article-122563__-g004.jpg" position="float" orientation="portrait" xlink:type="simple" id="oo_1127575.jpg"><uri content-type="original_file" xlink:type="simple">https://binary.pensoft.net/fig/1127575</uri></graphic></fig><fig id="F5" position="float" orientation="portrait"><object-id xmlns:xlink="http://www.w3.org/1999/xlink" content-type="doi" xlink:type="simple">10.3897/zookeys.1211.122563.figure5</object-id><object-id xmlns:xlink="http://www.w3.org/1999/xlink" content-type="arpha" xlink:type="simple">B2B43E38-00E6-5951-96CF-49486B880DF6</object-id><label>Figure 5.</label><caption><p>Variation in color pattern of <italic><tp:taxon-name><tp:taxon-name-part taxon-name-part-type="genus" reg="Cyrtodactylus">Cyrtodactylus</tp:taxon-name-part><tp:taxon-name-part taxon-name-part-type="species" reg="khlonghatensis">khlonghatensis</tp:taxon-name-part></tp:taxon-name></italic> sp. nov. Tham Phet Pho Thong, Khlong Hat Subdistrict, Khlong Hat District, Sa Kaeo Province, Thailand, in life <bold>A</bold> adult male paratype (<abbrev xmlns:xlink="http://www.w3.org/1999/xlink" xlink:title="Zoological Museum of Kasetsart University, Bangkok, Thailand" id="ABBRID0ES2BG" xlink:type="simple">ZMKU</abbrev> R 01067) <bold>B</bold> adult male holotype (<abbrev xmlns:xlink="http://www.w3.org/1999/xlink" xlink:title="Zoological Museum of Kasetsart University, Bangkok, Thailand" id="ABBRID0EY2BG" xlink:type="simple">ZMKU</abbrev> R 01068) <bold>C</bold> adult male paratype (<abbrev xmlns:xlink="http://www.w3.org/1999/xlink" xlink:title="Zoological Museum of Kasetsart University, Bangkok, Thailand" id="ABBRID0E52BG" xlink:type="simple">ZMKU</abbrev> R 01069), and <bold>D</bold> adult female paratype (<abbrev xmlns:xlink="http://www.w3.org/1999/xlink" xlink:title="Zoological Museum of Kasetsart University, Bangkok, Thailand" id="ABBRID0EE3BG" xlink:type="simple">ZMKU</abbrev> R 01070).</p></caption><graphic xmlns:xlink="http://www.w3.org/1999/xlink" xlink:href="zookeys-1211-101_article-122563__-g005.jpg" position="float" orientation="portrait" xlink:type="simple" id="oo_1127576.jpg"><uri content-type="original_file" xlink:type="simple">https://binary.pensoft.net/fig/1127576</uri></graphic></fig><fig id="F6" position="float" orientation="portrait"><object-id xmlns:xlink="http://www.w3.org/1999/xlink" content-type="doi" xlink:type="simple">10.3897/zookeys.1211.122563.figure6</object-id><object-id xmlns:xlink="http://www.w3.org/1999/xlink" content-type="arpha" xlink:type="simple">DF9EC25F-440D-5E1C-8714-3DB9CBA5A9C5</object-id><label>Figure 6.</label><caption><p>Adult male holotype of <italic><tp:taxon-name><tp:taxon-name-part taxon-name-part-type="genus" reg="Cyrtodactylus">Cyrtodactylus</tp:taxon-name-part><tp:taxon-name-part taxon-name-part-type="species" reg="khlonghatensis">khlonghatensis</tp:taxon-name-part></tp:taxon-name></italic> sp. nov. (<abbrev xmlns:xlink="http://www.w3.org/1999/xlink" xlink:title="Zoological Museum of Kasetsart University, Bangkok, Thailand" id="ABBRID0EA4BG" xlink:type="simple">ZMKU</abbrev> R 01068; field number AA 07612) from Tham Phet Pho Thong, Khlong Hat Subdistrict, Khlong Hat District, Sa Kaeo Province, Thailand, in preservation <bold>A</bold> head dimensions showing dorsal, ventral, and lateral views <bold>B</bold> dorsal and ventral views <bold>C</bold> dorsal view of trunk. Scale bars in dorsal and ventral views: 10 mm.</p></caption><graphic xmlns:xlink="http://www.w3.org/1999/xlink" xlink:href="zookeys-1211-101_article-122563__-g006.jpg" position="float" orientation="portrait" xlink:type="simple" id="oo_1127577.jpg"><uri content-type="original_file" xlink:type="simple">https://binary.pensoft.net/fig/1127577</uri></graphic></fig></tp:treatment-sec><tp:treatment-sec sec-type="diagnosis" id="SECID0EP4BG"><title>Diagnosis.</title><p><italic><tp:taxon-name><tp:taxon-name-part taxon-name-part-type="genus" reg="Cyrtodactylus">Cyrtodactylus</tp:taxon-name-part><tp:taxon-name-part taxon-name-part-type="species" reg="khlonghatensis">khlonghatensis</tp:taxon-name-part></tp:taxon-name></italic> sp. nov. can be distinguished from all other species of the <italic><tp:taxon-name><tp:taxon-name-part taxon-name-part-type="genus" reg="Cyrtodactylus"/><tp:taxon-name-part taxon-name-part-type="species" reg="intermedius">intermedius</tp:taxon-name-part></tp:taxon-name></italic> group by having the following combination of characters: (1) <abbrev xmlns:xlink="http://www.w3.org/1999/xlink" xlink:title="snout to vent length, taken from tip of snout to the anterior margin of vent" id="ABBRID0EK5BG" xlink:type="simple">SVL</abbrev> of 76.5–82.8 mm (mean 80.5 ± 3.5 mm, <italic>n</italic> = 3) in adult males and 88.5 mm in an adult female (<italic>n</italic> = 1); (2) eight supralabial and nine infralabial scales; (3) 30–32 paravertebral tubercles; (4) 20 or 21 longitudinal rows of dorsal tubercles; (5) 43 or 44 ventral scales; (6) seven or eight expanded subdigital lamellae on the 4<sup>th</sup> toe; (7) 12 unmodified subdigital lamellae on the 4<sup>th</sup> toe; (8) 19 or 20 total subdigital lamellae on the 4<sup>th</sup> toe; (9) 31 or 32 total number of enlarged femoral scales; (10) enlarged femoral and precloacal scales continuous; (11) 6–8 pore-bearing precloacal scales in males; (12) three or four rows of enlarged post-precloacal scales; (13) 1–3 postcloacal tubercles; (14) proximal femoral scales &lt; 1/2 the size of distal femoral scales; (15) absence of interdigital pocketing between digits of forefeet and hindfeet; and (16) posterior border of the nuchal loop rounded.</p></tp:treatment-sec><tp:treatment-sec sec-type="description" id="SECID0EY5BG"><title>Description of holotype.</title><p>Adult male in good state of preservation with 82.8 mm <abbrev xmlns:xlink="http://www.w3.org/1999/xlink" xlink:title="snout to vent length, taken from tip of snout to the anterior margin of vent" id="ABBRID0E55BG" xlink:type="simple">SVL</abbrev>; head relatively moderate in length (<abbrev xmlns:xlink="http://www.w3.org/1999/xlink" xlink:title="head length, distance from the posterior margin of the retroarticular process of the lower jaw to the tip of the snout" id="ABBRID0EC6BG" xlink:type="simple">HL</abbrev>/<abbrev xmlns:xlink="http://www.w3.org/1999/xlink" xlink:title="snout to vent length, taken from tip of snout to the anterior margin of vent" id="ABBRID0EG6BG" xlink:type="simple">SVL</abbrev> 0.30), wide (<abbrev xmlns:xlink="http://www.w3.org/1999/xlink" xlink:title="head width, measured at the angle of the jaws" id="ABBRID0EK6BG" xlink:type="simple">HW</abbrev>/<abbrev xmlns:xlink="http://www.w3.org/1999/xlink" xlink:title="head length, distance from the posterior margin of the retroarticular process of the lower jaw to the tip of the snout" id="ABBRID0EO6BG" xlink:type="simple">HL</abbrev> 0.64), slightly flattened (<abbrev xmlns:xlink="http://www.w3.org/1999/xlink" xlink:title="head depth, the maximum height of head from the occiput to the throat" id="ABBRID0ES6BG" xlink:type="simple">HD</abbrev>/<abbrev xmlns:xlink="http://www.w3.org/1999/xlink" xlink:title="head length, distance from the posterior margin of the retroarticular process of the lower jaw to the tip of the snout" id="ABBRID0EW6BG" xlink:type="simple">HL</abbrev> 0.36), distinct from the neck, and triangular in dorsal profile; lores concave anteriorly, inflated posteriorly; frontal region flattened, prefrontal region concave; canthus rostralis rounded; snout rather elongate (<abbrev xmlns:xlink="http://www.w3.org/1999/xlink" xlink:title="eye to snout distance, measured from the anterior margin of the eyeball to the tip of snout" id="ABBRID0E16BG" xlink:type="simple">ES</abbrev>/<abbrev xmlns:xlink="http://www.w3.org/1999/xlink" xlink:title="head length, distance from the posterior margin of the retroarticular process of the lower jaw to the tip of the snout" id="ABBRID0E56BG" xlink:type="simple">HL</abbrev> 0.40), rounded in the rostral region, eye to snout distance slightly greater than head depth; eye large (<abbrev xmlns:xlink="http://www.w3.org/1999/xlink" xlink:title="eye diameter, the maximum horizontal diameter of the eyeball" id="ABBRID0EDAAI" xlink:type="simple">ED</abbrev>/<abbrev xmlns:xlink="http://www.w3.org/1999/xlink" xlink:title="head length, distance from the posterior margin of the retroarticular process of the lower jaw to the tip of the snout" id="ABBRID0EHAAI" xlink:type="simple">HL</abbrev> 0.21), eyeball slightly protuberant, pupil vertical, the eye to ear distance greater than eye diameter; ear opening elliptical, obliquely oriented, moderate in size (<abbrev xmlns:xlink="http://www.w3.org/1999/xlink" xlink:title="ear length, taken from the greatest vertical distance of the ear opening" id="ABBRID0ELAAI" xlink:type="simple">EL</abbrev>/<abbrev xmlns:xlink="http://www.w3.org/1999/xlink" xlink:title="head length, distance from the posterior margin of the retroarticular process of the lower jaw to the tip of the snout" id="ABBRID0EPAAI" xlink:type="simple">HL</abbrev> 0.07); rostral large, subrectangular, wider (3.3 mm) than high (1.8 mm), partially divided by a dorsal furrow, posteriorly bordered by left and right supranasals and smaller three internasal scales, laterodorsally bordered by nostril opening and 1<sup>st</sup> supralabial; external nares anteriorly bordered by rostral, dorsally by large supranasal, posteriorly by two small postnasals, ventrally bordered by 1<sup>st</sup> supralabial; 8L/8R subrectangular supralabials extending to below the center of the eye, 10L/10R to the posterior margin of the eyeball, subrectangular anteriorly, elliptical shape posteriorly; 2<sup>nd</sup> to 6<sup>th</sup> supralabials slightly larger than 1<sup>st</sup> suprabial; 6L/6R infralabials extending to below center of the eye, 9L/9R to below the posterior margin of the eyeball, larger than supralabials, tapering smoothly posteriorly; scales of frontonasal, prefrontal and lores small, domed, relatively raise, slightly larger than granular scales on top of head and occiput; scales of occiput and top of head intermixed with scattered, distinct, enlarged tubercles, more prominent tubercles between occiput and ear opening; dorsal supraciliaries smooth, not elongate; mental large, triangular, 3.2 mm in width, 2.4 mm in length, laterally bordered by 1<sup>st</sup> infralabial and posteriorly by large, left and right trapezoidal postmentals which contact medially for 50% of their length posterior to mental; one row of slightly enlarged, elongate sub-labials extending posteriorly to 7<sup>th</sup> infralabials for both side; and gular and throat scales small, granular, grading posteriorly into larger, smooth, flat, imbricate, pectoral and ventral scales.</p><p>Body slender, relatively short (<abbrev xmlns:xlink="http://www.w3.org/1999/xlink" xlink:title="axilla to groin length, taken from the posterior margin of the forelimb at its insertion point on the body to the anterior margin of the hind limb at its insertion point on the body" id="ABBRID0EDBAI" xlink:type="simple">AG</abbrev>/<abbrev xmlns:xlink="http://www.w3.org/1999/xlink" xlink:title="snout to vent length, taken from tip of snout to the anterior margin of vent" id="ABBRID0EHBAI" xlink:type="simple">SVL</abbrev> 0.41), with poorly-defined ventrolateral folds posteriorly; dorsal scales small, homogenous, granular, interspersed with relatively large, conical, semi-regularly arranged, slightly prominent trihedral keeled tubercles; tubercles extending from occipital region onto base of tail but end at regenerated tail, smaller at the anterior portion of body and increasing in size posteriorly; tubercles on occiput, nape and upper body at the level above shoulder smaller, subconical; mid-dorsally, on the posterior section of the body and tail larger, more dense, slightly more prominently keeled, semi-regularly arranged; approximately 21 longitudinal rows of dorsal tubercles between ventrolateral body folds at midbody; 32 paravertebral tubercles; 44 longitudinal rows of flat, imbricate smooth ventral scales between ventrolateral body fold much larger than dorsal scales; one row of 16L/15R enlarged femoral scales continuous with enlarged precloacal scales, enlarged femoral scales extending along 2/3 of the femora; proximal femoral scales &lt; 1/2 size of distal femoral scales; femoral pores absent; seven enlarged, pore-bearing precloacal scales, smooth, approximately twice the size of femoral scales; precloacal groove or depression absent; three rows of enlarged post-precloacal scales.</p><p>Forelimbs rather slender, relatively short (<abbrev xmlns:xlink="http://www.w3.org/1999/xlink" xlink:title="forearm length, taken on the dorsal surface from the posterior margin of the elbow while flexed 90° to the inflection of the flexed wrist" id="ABBRID0ENBAI" xlink:type="simple">FL</abbrev>/<abbrev xmlns:xlink="http://www.w3.org/1999/xlink" xlink:title="snout to vent length, taken from tip of snout to the anterior margin of vent" id="ABBRID0ERBAI" xlink:type="simple">SVL</abbrev> 0.14); granular scales on forearm slightly larger than those on body, interspersed with enlarged, subconical smooth tubercles; dorsal scales of wrist and palm slightly rounded, flat, smooth, imbricate, slightly raise; ventral scales of palm flat, weakly rounded, smaller than those on body, slightly raised; 18L/18R total subdigital lamellae on 4<sup>th</sup> finger; 7L/7R proximal subdigital lamellae rectangular with rounded, wide, transversely expanded proximal to joint inflection on 4<sup>th</sup> finger, 11L/11R unmodified lamellae distal to inflection, gradually more expanded near the claw; digits narrower distal to inflections; interdigital pocketing absent on the forefeet; claws well-developed, relatively short, claw base sheathed by a dorsal and ventral scales; hindlimbs more robust than forelimbs, moderate in length (<abbrev xmlns:xlink="http://www.w3.org/1999/xlink" xlink:title="tibia length, taken on the ventral surface from the posterior surface of the knee while flexed 90° to the base of the heel" id="ABBRID0EZBAI" xlink:type="simple">TBL</abbrev>/<abbrev xmlns:xlink="http://www.w3.org/1999/xlink" xlink:title="snout to vent length, taken from tip of snout to the anterior margin of vent" id="ABBRID0E4BAI" xlink:type="simple">SVL</abbrev> 0.17); dorsal scales slightly rounded, granular, subconical, interspersed with enlarged subconical, smooth tubercles, and anteriorly by flat, slightly larger scales; ventral scales of femora flat, imbricate, smooth, larger than dorsals; ventral scales of tibia and subtibia flat, smooth, imbricate; 20L/20R total subdigital lamellae on 4<sup>th</sup> toe, 8L/8R proximal subdigital lamellae, rectangular with rounded, wide, transversely expanded proximal to joint inflection on 4<sup>th</sup> toe, 12L/12R unmodified lamellae distal to inflection, gradually more expanded near the claw; digits narrower distal to inflections; interdigital pocketing absent on the hindfeet; claws well-developed, short, claw base sheathed by a dorsal and ventral scales.</p><p>Tail regenerated, 100.5 mm in length, longer than <abbrev xmlns:xlink="http://www.w3.org/1999/xlink" xlink:title="snout to vent length, taken from tip of snout to the anterior margin of vent" id="ABBRID0EHCAI" xlink:type="simple">SVL</abbrev> (<abbrev xmlns:xlink="http://www.w3.org/1999/xlink" xlink:title="tail length, taken from the vent to the tip of the tail, original or regenerated" id="ABBRID0ELCAI" xlink:type="simple">TL</abbrev>/<abbrev xmlns:xlink="http://www.w3.org/1999/xlink" xlink:title="snout to vent length, taken from tip of snout to the anterior margin of vent" id="ABBRID0EPCAI" xlink:type="simple">SVL</abbrev> 1.21), moderate in proportions, cylindrical, segmented, wide anteriorly, 7.7 mm in width at the base, tapering to a point, becoming slender toward the tip; dorsal scales of the original portion of tail small, flat, squared; dorsal scales of tail base granular, rounded, regenerated portion covered by small, smooth subcircular scales, grading posteriorly into larger, flatter; trihedral keeled tubercles forming paravertebral rows on tail base extending to posterior margin of 1/2 of tail; subcaudal scale rows enlarge, smooth; median row of transversely expanded subcaudal scales present, significantly larger than dorsal caudal scales; well-defined narrow ventrolateral subcaudal furrow present; tail base bearing hemipenial swellings; 3L/3R smooth, conical, flat, imbricate postcloacal tubercles on either side of hemipenial swellings; and postcloacal tubercles approximately equal in size.</p></tp:treatment-sec><tp:treatment-sec sec-type="Coloration of holotype in life" id="SECID0ETCAI"><title>Coloration of holotype in life.</title><p>(Figs <xref ref-type="fig" rid="F4">4</xref>, <xref ref-type="fig" rid="F5">5B</xref>). Dorsal ground color of head, body, and limbs light-brown; indistinct dark-brown markings on top of head; superciliary scales pale yellow anteriorly and posteriorly; iris brown with dark brown vermiculations; rostral and loreal regions dark brown; rostral, mental, supralabial and infralabial scales creamy-white with scattered dark brown pigment; dark brown nuchal loop with rounded posterior border extends from posterior margin of orbit to posterior margin of the other orbit; nuchal loop edged with thin, pale lines and creamy white tubercles; four similar dark brown body bands, edged in creamy white tubercles with slightly paler centers occur between limb insertion; first body band terminates at shoulders near anterior margin of forelimb insertion; second and third body bands terminate at dorsal to ventrolateral fold on flanks; fourth body band terminates at anterior margin of hindlimb insertion; limbs lighter brown; dorsal portion of forelimbs bearing scattered dark brown markings; dorsal portion of hindlimbs bearing pale yellow spots; four wide dark brown caudal bands encircling the original tail edged in creamy white tubercles; three wide pale caudal bands brown encircling tail; regenerated tail, uniformly brown with small, scattered creamy white markings dorsally; regenerated tail extending from posterior margin of 4<sup>th</sup> dark caudal band.</p><p>Ventral surfaces of head, body, and limbs dull white to beige, stippled; ventral surfaces of fingers and toes with dark pigmentation; subdigital lamellae on fingers and toes off-white; palmar surface dark brown; hemipenial swelling dark brown with scattered pale yellow; subcaudal region darkened with fine mottling anteriorly.</p></tp:treatment-sec><tp:treatment-sec sec-type="Coloration in preservative" id="SECID0EEDAI"><title>Coloration in preservative.</title><p>(Fig. <xref ref-type="fig" rid="F6">6</xref>). Overall color pattern of head, body, limbs, flanks, and tail remains similar to that observed in life; dorsal ground color became pale brown in hue; all creamy white tubercles and scales on both dorsal and ventral surfaces faded to an off-white; dark body bands and dark caudal bands appear lighter than observed in life; entire ventral surfaces changed to greyish white with small, refined dark mottling; regenerated tail turned pale brown.</p></tp:treatment-sec><tp:treatment-sec sec-type="variation" id="SECID0EODAI"><title>Variation.</title><p>All paratypes closely resemble the holotype in coloration (Fig. <xref ref-type="fig" rid="F5">5</xref>). Morphometric, meristic and color pattern characters of the type series of <italic><tp:taxon-name><tp:taxon-name-part taxon-name-part-type="genus" reg="Cyrtodactylus">C.</tp:taxon-name-part><tp:taxon-name-part taxon-name-part-type="species" reg="khlonghatensis">khlonghatensis</tp:taxon-name-part></tp:taxon-name></italic> sp. nov. are presented in Tables <xref ref-type="table" rid="T2">2</xref>, <xref ref-type="table" rid="T3">3</xref>. <abbrev xmlns:xlink="http://www.w3.org/1999/xlink" xlink:title="Zoological Museum of Kasetsart University, Bangkok, Thailand" id="ABBRID0ELEAI" xlink:type="simple">ZMKU</abbrev> R 01067 (adult male), <abbrev xmlns:xlink="http://www.w3.org/1999/xlink" xlink:title="Zoological Museum of Kasetsart University, Bangkok, Thailand" id="ABBRID0EPEAI" xlink:type="simple">ZMKU</abbrev> R 01069 (adult male), <abbrev xmlns:xlink="http://www.w3.org/1999/xlink" xlink:title="Zoological Museum of Kasetsart University, Bangkok, Thailand" id="ABBRID0ETEAI" xlink:type="simple">ZMKU</abbrev> R 01070 (adult female), <abbrev xmlns:xlink="http://www.w3.org/1999/xlink" xlink:title="Zoological Museum of Kasetsart University, Bangkok, Thailand" id="ABBRID0EXEAI" xlink:type="simple">ZMKU</abbrev> R 01071 (subadult female), and <abbrev xmlns:xlink="http://www.w3.org/1999/xlink" xlink:title="Zoological Museum of Kasetsart University, Bangkok, Thailand" id="ABBRID0E2EAI" xlink:type="simple">ZMKU</abbrev> R 01072 (subadult male) bear dark brown blotches on the top of the head. The adult female (<abbrev xmlns:xlink="http://www.w3.org/1999/xlink" xlink:title="Zoological Museum of Kasetsart University, Bangkok, Thailand" id="ABBRID0E6EAI" xlink:type="simple">ZMKU</abbrev> R 01070) exhibits a pale-colored nuchal loop, body, and caudal bands edged with creamy white tubercles. All paratypes have regenerated tails, except for two subadult specimens (<abbrev xmlns:xlink="http://www.w3.org/1999/xlink" xlink:title="Zoological Museum of Kasetsart University, Bangkok, Thailand" id="ABBRID0EDFAI" xlink:type="simple">ZMKU</abbrev> R 01071–01072), which retain their original tails with a caudal band encircling the tail edge. Posterior portion of tail in juveniles (not collected) white.</p><table-wrap id="T2" position="float" orientation="portrait"><label>Table 2.</label><caption><p>Descriptive measurements of the type series (adult) of <italic><tp:taxon-name><tp:taxon-name-part taxon-name-part-type="genus" reg="Cyrtodactylus">Cyrtodactylus</tp:taxon-name-part><tp:taxon-name-part taxon-name-part-type="species" reg="khlonghatensis">khlonghatensis</tp:taxon-name-part></tp:taxon-name></italic> sp. nov. in millimeters. Abbreviations are defined in Materials and methods. Key: <italic>n</italic> = number.</p></caption><table id="TID0EDZCI" rules="all"><tbody><tr><th rowspan="3" colspan="1">Characters</th><th rowspan="1" colspan="1">Holotype male</th><th rowspan="1" colspan="2">Holotype and paratypes males</th><th rowspan="1" colspan="1">Paratype females</th></tr><tr><th rowspan="2" colspan="1"><italic>n</italic> = 1</th><th rowspan="1" colspan="2"><italic>n</italic> = 3</th><th rowspan="2" colspan="1"><italic>n</italic> = 1</th></tr><tr><th rowspan="1" colspan="1">Min–Max</th><th rowspan="1" colspan="1">Mean ± SD</th></tr><tr><td rowspan="1" colspan="1">
                      <abbrev xmlns:xlink="http://www.w3.org/1999/xlink" xlink:title="snout to vent length, taken from tip of snout to the anterior margin of vent" id="ABBRID0ENHAI" xlink:type="simple">SVL</abbrev>
                    </td><td rowspan="1" colspan="1">82.8</td><td rowspan="1" colspan="1">76.5–82.8</td><td rowspan="1" colspan="1">80.5 ± 3.5</td><td rowspan="1" colspan="1">88.5</td></tr><tr><td rowspan="1" colspan="1">
                      <abbrev xmlns:xlink="http://www.w3.org/1999/xlink" xlink:title="axilla to groin length, taken from the posterior margin of the forelimb at its insertion point on the body to the anterior margin of the hind limb at its insertion point on the body" id="ABBRID0ECIAI" xlink:type="simple">AG</abbrev>
                    </td><td rowspan="1" colspan="1">33.8</td><td rowspan="1" colspan="1">33.7–33.9</td><td rowspan="1" colspan="1">33.8 ± 0.1</td><td rowspan="1" colspan="1">38.4</td></tr><tr><td rowspan="1" colspan="1">
                      <abbrev xmlns:xlink="http://www.w3.org/1999/xlink" xlink:title="eye diameter, the maximum horizontal diameter of the eyeball" id="ABBRID0EXIAI" xlink:type="simple">ED</abbrev>
                    </td><td rowspan="1" colspan="1">5.2</td><td rowspan="1" colspan="1">5.1–5.3</td><td rowspan="1" colspan="1">5.2 ± 0.1</td><td rowspan="1" colspan="1">5.7</td></tr><tr><td rowspan="1" colspan="1">
                      <abbrev xmlns:xlink="http://www.w3.org/1999/xlink" xlink:title="eye-ear distance, measured from the anterior margin of the ear opening to the posterior edge of the eyeball" id="ABBRID0EMJAI" xlink:type="simple">EE</abbrev>
                    </td><td rowspan="1" colspan="1">7.1</td><td rowspan="1" colspan="1">6.9–7.2</td><td rowspan="1" colspan="1">7.1 ± 0.1</td><td rowspan="1" colspan="1">7.4</td></tr><tr><td rowspan="1" colspan="1">
                      <abbrev xmlns:xlink="http://www.w3.org/1999/xlink" xlink:title="ear length, taken from the greatest vertical distance of the ear opening" id="ABBRID0EBKAI" xlink:type="simple">EL</abbrev>
                    </td><td rowspan="1" colspan="1">1.7</td><td rowspan="1" colspan="1">1.6–1.8</td><td rowspan="1" colspan="1">1.7 ± 0.1</td><td rowspan="1" colspan="1">1.7</td></tr><tr><td rowspan="1" colspan="1">
                      <abbrev xmlns:xlink="http://www.w3.org/1999/xlink" xlink:title="eye to nostril distance, measured from the anterior most margin of the eyeball to the posterior margin of the external nares" id="ABBRID0EWKAI" xlink:type="simple">EN</abbrev>
                    </td><td rowspan="1" colspan="1">7.7</td><td rowspan="1" colspan="1">7.4–7.9</td><td rowspan="1" colspan="1">7.7 ±0.2</td><td rowspan="1" colspan="1">7.7</td></tr><tr><td rowspan="1" colspan="1">
                      <abbrev xmlns:xlink="http://www.w3.org/1999/xlink" xlink:title="eye to snout distance, measured from the anterior margin of the eyeball to the tip of snout" id="ABBRID0ELLAI" xlink:type="simple">ES</abbrev>
                    </td><td rowspan="1" colspan="1">9.8</td><td rowspan="1" colspan="1">9.6–9.9</td><td rowspan="1" colspan="1">9.7 ± 0.2</td><td rowspan="1" colspan="1">9.5</td></tr><tr><td rowspan="1" colspan="1">
                      <abbrev xmlns:xlink="http://www.w3.org/1999/xlink" xlink:title="forearm length, taken on the dorsal surface from the posterior margin of the elbow while flexed 90° to the inflection of the flexed wrist" id="ABBRID0EAMAI" xlink:type="simple">FL</abbrev>
                    </td><td rowspan="1" colspan="1">11.7</td><td rowspan="1" colspan="1">11.6–11.7</td><td rowspan="1" colspan="1">11.7 ± 0.1</td><td rowspan="1" colspan="1">12.0</td></tr><tr><td rowspan="1" colspan="1">
                      <abbrev xmlns:xlink="http://www.w3.org/1999/xlink" xlink:title="head depth, the maximum height of head from the occiput to the throat" id="ABBRID0EVMAI" xlink:type="simple">HD</abbrev>
                    </td><td rowspan="1" colspan="1">9.0</td><td rowspan="1" colspan="1">8.3–9.0</td><td rowspan="1" colspan="1">8.8 ± 0.4</td><td rowspan="1" colspan="1">9.2</td></tr><tr><td rowspan="1" colspan="1">
                      <abbrev xmlns:xlink="http://www.w3.org/1999/xlink" xlink:title="head length, distance from the posterior margin of the retroarticular process of the lower jaw to the tip of the snout" id="ABBRID0EKNAI" xlink:type="simple">HL</abbrev>
                    </td><td rowspan="1" colspan="1">24.7</td><td rowspan="1" colspan="1">23.4–24.7</td><td rowspan="1" colspan="1">24.1 ± 0.6</td><td rowspan="1" colspan="1">25.4</td></tr><tr><td rowspan="1" colspan="1">
                      <abbrev xmlns:xlink="http://www.w3.org/1999/xlink" xlink:title="head width, measured at the angle of the jaws" id="ABBRID0E6NAI" xlink:type="simple">HW</abbrev>
                    </td><td rowspan="1" colspan="1">15.9</td><td rowspan="1" colspan="1">15.2–15.9</td><td rowspan="1" colspan="1">15.6 ± 0.4</td><td rowspan="1" colspan="1">16.1</td></tr><tr><td rowspan="1" colspan="1">
                      <abbrev xmlns:xlink="http://www.w3.org/1999/xlink" xlink:title="internarial distance, measured between the nares across the rostrum" id="ABBRID0EUOAI" xlink:type="simple">IN</abbrev>
                    </td><td rowspan="1" colspan="1">2.4</td><td rowspan="1" colspan="1">2.2–2.4</td><td rowspan="1" colspan="1">2.3 ± 0.1</td><td rowspan="1" colspan="1">2.2</td></tr><tr><td rowspan="1" colspan="1">
                      <abbrev xmlns:xlink="http://www.w3.org/1999/xlink" xlink:title="interorbital distance, measured between the anterior edges of the orbit" id="ABBRID0EJPAI" xlink:type="simple">IO</abbrev>
                    </td><td rowspan="1" colspan="1">3.5</td><td rowspan="1" colspan="1">3.2–3.5</td><td rowspan="1" colspan="1">3.4 ± 0.2</td><td rowspan="1" colspan="1">3.2</td></tr><tr><td rowspan="1" colspan="1">
                      <abbrev xmlns:xlink="http://www.w3.org/1999/xlink" xlink:title="tibia length, taken on the ventral surface from the posterior surface of the knee while flexed 90° to the base of the heel" id="ABBRID0E5PAI" xlink:type="simple">TBL</abbrev>
                    </td><td rowspan="1" colspan="1">14.1</td><td rowspan="1" colspan="1">13.9–14.2</td><td rowspan="1" colspan="1">14.1 ± 0.2</td><td rowspan="1" colspan="1">14.4</td></tr><tr><td rowspan="1" colspan="1"><abbrev xmlns:xlink="http://www.w3.org/1999/xlink" xlink:title="tail length, taken from the vent to the tip of the tail, original or regenerated" id="ABBRID0ETQAI" xlink:type="simple">TL</abbrev> (original)</td><td rowspan="1" colspan="1">–</td><td rowspan="1" colspan="1">–</td><td rowspan="1" colspan="1">–</td><td rowspan="1" colspan="1">–</td></tr><tr><td rowspan="1" colspan="1"><abbrev xmlns:xlink="http://www.w3.org/1999/xlink" xlink:title="tail length, taken from the vent to the tip of the tail, original or regenerated" id="ABBRID0EIRAI" xlink:type="simple">TL</abbrev> (regenerated)</td><td rowspan="1" colspan="1">100.5</td><td rowspan="1" colspan="1">20.8–100.5</td><td rowspan="1" colspan="1">69.2 ± 42.6</td><td rowspan="1" colspan="1">86.5</td></tr><tr><td rowspan="1" colspan="1">
                      <abbrev xmlns:xlink="http://www.w3.org/1999/xlink" xlink:title="tail width, taken at the base of the tail immediately posterior to the postcloacal swelling" id="ABBRID0E4RAI" xlink:type="simple">TW</abbrev>
                    </td><td rowspan="1" colspan="1">7.7</td><td rowspan="1" colspan="1">7.2–7.7</td><td rowspan="1" colspan="1">7.4 ± 0.2</td><td rowspan="1" colspan="1">7.4</td></tr></tbody></table></table-wrap><table-wrap id="T3" position="float" orientation="portrait"><label>Table 3.</label><caption><p>Morphological data for the type series of <italic><tp:taxon-name><tp:taxon-name-part taxon-name-part-type="genus" reg="Cyrtodactylus">Cyrtodactylus</tp:taxon-name-part><tp:taxon-name-part taxon-name-part-type="species" reg="khlonghatensis">khlonghatensis</tp:taxon-name-part></tp:taxon-name></italic> sp. nov. Abbreviations are defined in Materials and methods. Key: <abbrev xmlns:xlink="http://www.w3.org/1999/xlink" xlink:title="regenerated tail" id="ABBRID0EBTAI" xlink:type="simple">re</abbrev> = regenerated tail; L = left; R = right; <abbrev xmlns:xlink="http://www.w3.org/1999/xlink" xlink:title="not applicable" id="ABBRID0EFTAI" xlink:type="simple">NA</abbrev> = not applicable.</p></caption><table id="TID0EKIDI" rules="all"><tbody><tr><th rowspan="1" colspan="1">Characters</th><th rowspan="1" colspan="1"><abbrev xmlns:xlink="http://www.w3.org/1999/xlink" xlink:title="Zoological Museum of Kasetsart University, Bangkok, Thailand" id="ABBRID0EVTAI" xlink:type="simple">ZMKU</abbrev> R 01068</th><th rowspan="1" colspan="1"><abbrev xmlns:xlink="http://www.w3.org/1999/xlink" xlink:title="Zoological Museum of Kasetsart University, Bangkok, Thailand" id="ABBRID0E4TAI" xlink:type="simple">ZMKU</abbrev> R 01067</th><th rowspan="1" colspan="1"><abbrev xmlns:xlink="http://www.w3.org/1999/xlink" xlink:title="Zoological Museum of Kasetsart University, Bangkok, Thailand" id="ABBRID0EFUAI" xlink:type="simple">ZMKU</abbrev> R 01069</th><th rowspan="1" colspan="1"><abbrev xmlns:xlink="http://www.w3.org/1999/xlink" xlink:title="Zoological Museum of Kasetsart University, Bangkok, Thailand" id="ABBRID0ENUAI" xlink:type="simple">ZMKU</abbrev> R 01070</th><th rowspan="1" colspan="1"><abbrev xmlns:xlink="http://www.w3.org/1999/xlink" xlink:title="Zoological Museum of Kasetsart University, Bangkok, Thailand" id="ABBRID0EVUAI" xlink:type="simple">ZMKU</abbrev> R 01071</th><th rowspan="1" colspan="1"><abbrev xmlns:xlink="http://www.w3.org/1999/xlink" xlink:title="Zoological Museum of Kasetsart University, Bangkok, Thailand" id="ABBRID0E4UAI" xlink:type="simple">ZMKU</abbrev> R 01072</th></tr><tr><td rowspan="1" colspan="1">Type</td><td rowspan="1" colspan="1">
                      <bold>Holotype</bold>
                    </td><td rowspan="1" colspan="1">
                      <bold>Paratype</bold>
                    </td><td rowspan="1" colspan="1">
                      <bold>Paratype</bold>
                    </td><td rowspan="1" colspan="1">
                      <bold>Paratype</bold>
                    </td><td rowspan="1" colspan="1">
                      <bold>Paratype</bold>
                    </td><td rowspan="1" colspan="1">
                      <bold>Paratype</bold>
                    </td></tr><tr><td rowspan="1" colspan="1">Sex</td><td rowspan="1" colspan="1">Male</td><td rowspan="1" colspan="1">Male</td><td rowspan="1" colspan="1">Male</td><td rowspan="1" colspan="1">Female</td><td rowspan="1" colspan="1">Subadult-female</td><td rowspan="1" colspan="1">Subadult- male</td></tr><tr><td rowspan="1" colspan="1">
                      <abbrev xmlns:xlink="http://www.w3.org/1999/xlink" xlink:title="snout to vent length, taken from tip of snout to the anterior margin of vent" id="ABBRID0EEXAI" xlink:type="simple">SVL</abbrev>
                    </td><td rowspan="1" colspan="1">82.8</td><td rowspan="1" colspan="1">76.5</td><td rowspan="1" colspan="1">82.2</td><td rowspan="1" colspan="1">88.5</td><td rowspan="1" colspan="1">65.9</td><td rowspan="1" colspan="1">64.2</td></tr><tr><td rowspan="1" colspan="1">
                      <abbrev xmlns:xlink="http://www.w3.org/1999/xlink" xlink:title="tail length, taken from the vent to the tip of the tail, original or regenerated" id="ABBRID0E6XAI" xlink:type="simple">TL</abbrev>
                    </td><td rowspan="1" colspan="1">100.5re</td><td rowspan="1" colspan="1">20.8re</td><td rowspan="1" colspan="1">86.3re</td><td rowspan="1" colspan="1">86.5re</td><td rowspan="1" colspan="1">85.5</td><td rowspan="1" colspan="1">80.1</td></tr><tr><td rowspan="1" colspan="1">
                      <abbrev xmlns:xlink="http://www.w3.org/1999/xlink" xlink:title="tail width, taken at the base of the tail immediately posterior to the postcloacal swelling" id="ABBRID0E1YAI" xlink:type="simple">TW</abbrev>
                    </td><td rowspan="1" colspan="1">7.7</td><td rowspan="1" colspan="1">7.2</td><td rowspan="1" colspan="1">7.3</td><td rowspan="1" colspan="1">7.4</td><td rowspan="1" colspan="1">5.2</td><td rowspan="1" colspan="1">6.1</td></tr><tr><td rowspan="1" colspan="1">
                      <abbrev xmlns:xlink="http://www.w3.org/1999/xlink" xlink:title="forearm length, taken on the dorsal surface from the posterior margin of the elbow while flexed 90° to the inflection of the flexed wrist" id="ABBRID0EVZAI" xlink:type="simple">FL</abbrev>
                    </td><td rowspan="1" colspan="1">11.7</td><td rowspan="1" colspan="1">11.6</td><td rowspan="1" colspan="1">11.6</td><td rowspan="1" colspan="1">12.0</td><td rowspan="1" colspan="1">9.3</td><td rowspan="1" colspan="1">9.4</td></tr><tr><td rowspan="1" colspan="1">
                      <abbrev xmlns:xlink="http://www.w3.org/1999/xlink" xlink:title="tibia length, taken on the ventral surface from the posterior surface of the knee while flexed 90° to the base of the heel" id="ABBRID0EQ1AI" xlink:type="simple">TBL</abbrev>
                    </td><td rowspan="1" colspan="1">14.1</td><td rowspan="1" colspan="1">13.9</td><td rowspan="1" colspan="1">14.2</td><td rowspan="1" colspan="1">14.4</td><td rowspan="1" colspan="1">10.4</td><td rowspan="1" colspan="1">10.9</td></tr><tr><td rowspan="1" colspan="1">
                      <abbrev xmlns:xlink="http://www.w3.org/1999/xlink" xlink:title="axilla to groin length, taken from the posterior margin of the forelimb at its insertion point on the body to the anterior margin of the hind limb at its insertion point on the body" id="ABBRID0EL2AI" xlink:type="simple">AG</abbrev>
                    </td><td rowspan="1" colspan="1">33.8</td><td rowspan="1" colspan="1">33.7</td><td rowspan="1" colspan="1">33.9</td><td rowspan="1" colspan="1">38.4</td><td rowspan="1" colspan="1">27.3</td><td rowspan="1" colspan="1">29.0</td></tr><tr><td rowspan="1" colspan="1">
                      <abbrev xmlns:xlink="http://www.w3.org/1999/xlink" xlink:title="head length, distance from the posterior margin of the retroarticular process of the lower jaw to the tip of the snout" id="ABBRID0EG3AI" xlink:type="simple">HL</abbrev>
                    </td><td rowspan="1" colspan="1">24.7</td><td rowspan="1" colspan="1">23.4</td><td rowspan="1" colspan="1">24.2</td><td rowspan="1" colspan="1">25.4</td><td rowspan="1" colspan="1">19.2</td><td rowspan="1" colspan="1">18.9</td></tr><tr><td rowspan="1" colspan="1">
                      <abbrev xmlns:xlink="http://www.w3.org/1999/xlink" xlink:title="head width, measured at the angle of the jaws" id="ABBRID0EB4AI" xlink:type="simple">HW</abbrev>
                    </td><td rowspan="1" colspan="1">15.9</td><td rowspan="1" colspan="1">15.2</td><td rowspan="1" colspan="1">15.8</td><td rowspan="1" colspan="1">16.1</td><td rowspan="1" colspan="1">11.9</td><td rowspan="1" colspan="1">12.7</td></tr><tr><td rowspan="1" colspan="1">
                      <abbrev xmlns:xlink="http://www.w3.org/1999/xlink" xlink:title="head depth, the maximum height of head from the occiput to the throat" id="ABBRID0E34AI" xlink:type="simple">HD</abbrev>
                    </td><td rowspan="1" colspan="1">9.0</td><td rowspan="1" colspan="1">8.3</td><td rowspan="1" colspan="1">8.9</td><td rowspan="1" colspan="1">9.2</td><td rowspan="1" colspan="1">6.9</td><td rowspan="1" colspan="1">7.1</td></tr><tr><td rowspan="1" colspan="1">
                      <abbrev xmlns:xlink="http://www.w3.org/1999/xlink" xlink:title="eye diameter, the maximum horizontal diameter of the eyeball" id="ABBRID0EX5AI" xlink:type="simple">ED</abbrev>
                    </td><td rowspan="1" colspan="1">5.2</td><td rowspan="1" colspan="1">5.1</td><td rowspan="1" colspan="1">5.3</td><td rowspan="1" colspan="1">5.7</td><td rowspan="1" colspan="1">3.9</td><td rowspan="1" colspan="1">4.2</td></tr><tr><td rowspan="1" colspan="1">
                      <abbrev xmlns:xlink="http://www.w3.org/1999/xlink" xlink:title="eye-ear distance, measured from the anterior margin of the ear opening to the posterior edge of the eyeball" id="ABBRID0ES6AI" xlink:type="simple">EE</abbrev>
                    </td><td rowspan="1" colspan="1">7.1</td><td rowspan="1" colspan="1">6.9</td><td rowspan="1" colspan="1">7.2</td><td rowspan="1" colspan="1">7.4</td><td rowspan="1" colspan="1">5.8</td><td rowspan="1" colspan="1">5.6</td></tr><tr><td rowspan="1" colspan="1">
                      <abbrev xmlns:xlink="http://www.w3.org/1999/xlink" xlink:title="eye to snout distance, measured from the anterior margin of the eyeball to the tip of snout" id="ABBRID0ENABI" xlink:type="simple">ES</abbrev>
                    </td><td rowspan="1" colspan="1">9.8</td><td rowspan="1" colspan="1">9.6</td><td rowspan="1" colspan="1">9.9</td><td rowspan="1" colspan="1">9.5</td><td rowspan="1" colspan="1">7.5</td><td rowspan="1" colspan="1">7.4</td></tr><tr><td rowspan="1" colspan="1">
                      <abbrev xmlns:xlink="http://www.w3.org/1999/xlink" xlink:title="eye to nostril distance, measured from the anterior most margin of the eyeball to the posterior margin of the external nares" id="ABBRID0EIBBI" xlink:type="simple">EN</abbrev>
                    </td><td rowspan="1" colspan="1">7.7</td><td rowspan="1" colspan="1">7.4</td><td rowspan="1" colspan="1">7.9</td><td rowspan="1" colspan="1">7.7</td><td rowspan="1" colspan="1">5.7</td><td rowspan="1" colspan="1">5.5</td></tr><tr><td rowspan="1" colspan="1">
                      <abbrev xmlns:xlink="http://www.w3.org/1999/xlink" xlink:title="ear length, taken from the greatest vertical distance of the ear opening" id="ABBRID0EDCBI" xlink:type="simple">EL</abbrev>
                    </td><td rowspan="1" colspan="1">1.7</td><td rowspan="1" colspan="1">1.6</td><td rowspan="1" colspan="1">1.8</td><td rowspan="1" colspan="1">1.7</td><td rowspan="1" colspan="1">1.4</td><td rowspan="1" colspan="1">1.1</td></tr><tr><td rowspan="1" colspan="1">
                      <abbrev xmlns:xlink="http://www.w3.org/1999/xlink" xlink:title="internarial distance, measured between the nares across the rostrum" id="ABBRID0E5CBI" xlink:type="simple">IN</abbrev>
                    </td><td rowspan="1" colspan="1">2.4</td><td rowspan="1" colspan="1">2.2</td><td rowspan="1" colspan="1">2.3</td><td rowspan="1" colspan="1">2.2</td><td rowspan="1" colspan="1">1.9</td><td rowspan="1" colspan="1">1.9</td></tr><tr><td rowspan="1" colspan="1">
                      <abbrev xmlns:xlink="http://www.w3.org/1999/xlink" xlink:title="interorbital distance, measured between the anterior edges of the orbit" id="ABBRID0EZDBI" xlink:type="simple">IO</abbrev>
                    </td><td rowspan="1" colspan="1">3.5</td><td rowspan="1" colspan="1">3.2</td><td rowspan="1" colspan="1">3.4</td><td rowspan="1" colspan="1">3.2</td><td rowspan="1" colspan="1">2.7</td><td rowspan="1" colspan="1">2.7</td></tr><tr><td rowspan="1" colspan="1">supralabials</td><td rowspan="1" colspan="1">8L/8R</td><td rowspan="1" colspan="1">8L/8R</td><td rowspan="1" colspan="1">8L/8R</td><td rowspan="1" colspan="1">8L/8R</td><td rowspan="1" colspan="1">8L/8R</td><td rowspan="1" colspan="1">8L/8R</td></tr><tr><td rowspan="1" colspan="1">infralabials</td><td rowspan="1" colspan="1">9L/9R</td><td rowspan="1" colspan="1">9L/9R</td><td rowspan="1" colspan="1">9L/9R</td><td rowspan="1" colspan="1">9L/9R</td><td rowspan="1" colspan="1">9L/9R</td><td rowspan="1" colspan="1">9L/9R</td></tr><tr><td rowspan="1" colspan="1">paravertebral tubercles</td><td rowspan="1" colspan="1">32</td><td rowspan="1" colspan="1">31</td><td rowspan="1" colspan="1">31</td><td rowspan="1" colspan="1">30</td><td rowspan="1" colspan="1">30</td><td rowspan="1" colspan="1">31</td></tr><tr><td rowspan="1" colspan="1">longitudinal rows of tubercles</td><td rowspan="1" colspan="1">21</td><td rowspan="1" colspan="1">21</td><td rowspan="1" colspan="1">20</td><td rowspan="1" colspan="1">21</td><td rowspan="1" colspan="1">20</td><td rowspan="1" colspan="1">20</td></tr><tr><td rowspan="1" colspan="1">ventral scales</td><td rowspan="1" colspan="1">44</td><td rowspan="1" colspan="1">44</td><td rowspan="1" colspan="1">44</td><td rowspan="1" colspan="1">43</td><td rowspan="1" colspan="1">43</td><td rowspan="1" colspan="1">43</td></tr><tr><td rowspan="1" colspan="1">expanded subdigital lamellae on 4<sup>th</sup> toe</td><td rowspan="1" colspan="1">8</td><td rowspan="1" colspan="1">8</td><td rowspan="1" colspan="1">7</td><td rowspan="1" colspan="1">8</td><td rowspan="1" colspan="1">8</td><td rowspan="1" colspan="1">8</td></tr><tr><td rowspan="1" colspan="1">unmodified subdigital lamellae on 4<sup>th</sup> toe</td><td rowspan="1" colspan="1">12</td><td rowspan="1" colspan="1">12</td><td rowspan="1" colspan="1">12</td><td rowspan="1" colspan="1">12</td><td rowspan="1" colspan="1">12</td><td rowspan="1" colspan="1">12</td></tr><tr><td rowspan="1" colspan="1">total subdigital lamellae on 4<sup>th</sup> toe</td><td rowspan="1" colspan="1">20</td><td rowspan="1" colspan="1">20</td><td rowspan="1" colspan="1">19</td><td rowspan="1" colspan="1">20</td><td rowspan="1" colspan="1">20</td><td rowspan="1" colspan="1">20</td></tr><tr><td rowspan="1" colspan="1">sum of enlarged femoral scales</td><td rowspan="1" colspan="1">31 (16L/15R)</td><td rowspan="1" colspan="1">32 (16L/16R)</td><td rowspan="1" colspan="1">32 (16L/16R)</td><td rowspan="1" colspan="1">32 (16L/16R)</td><td rowspan="1" colspan="1">32 (16L/16R)</td><td rowspan="1" colspan="1">32 (16L/16R)</td></tr><tr><td rowspan="1" colspan="1">precloacal scales</td><td rowspan="1" colspan="1">7</td><td rowspan="1" colspan="1">6</td><td rowspan="1" colspan="1">8</td><td rowspan="1" colspan="1">8</td><td rowspan="1" colspan="1">8</td><td rowspan="1" colspan="1">7</td></tr><tr><td rowspan="1" colspan="1">precloacal pores</td><td rowspan="1" colspan="1">7</td><td rowspan="1" colspan="1">6</td><td rowspan="1" colspan="1">8</td><td rowspan="1" colspan="1">7 pits</td><td rowspan="1" colspan="1">8 pits</td><td rowspan="1" colspan="1">7</td></tr><tr><td rowspan="1" colspan="1">post-precloacal scales rows</td><td rowspan="1" colspan="1">3</td><td rowspan="1" colspan="1">4</td><td rowspan="1" colspan="1">3</td><td rowspan="1" colspan="1">4</td><td rowspan="1" colspan="1">4</td><td rowspan="1" colspan="1">3</td></tr><tr><td rowspan="1" colspan="1">postcloacal tubercles</td><td rowspan="1" colspan="1">3L/3R</td><td rowspan="1" colspan="1">2L/2R</td><td rowspan="1" colspan="1">3L/3R</td><td rowspan="1" colspan="1">2L/2R</td><td rowspan="1" colspan="1">1L/1R</td><td rowspan="1" colspan="1">2L/3R</td></tr><tr><td rowspan="1" colspan="1">body bands</td><td rowspan="1" colspan="1">4</td><td rowspan="1" colspan="1">4</td><td rowspan="1" colspan="1">4</td><td rowspan="1" colspan="1">4</td><td rowspan="1" colspan="1">4</td><td rowspan="1" colspan="1">4</td></tr><tr><td rowspan="1" colspan="1">femoral and precloacal scales continuous (yes or no)</td><td rowspan="1" colspan="1">yes</td><td rowspan="1" colspan="1">yes</td><td rowspan="1" colspan="1">yes</td><td rowspan="1" colspan="1">yes</td><td rowspan="1" colspan="1">yes</td><td rowspan="1" colspan="1">yes</td></tr><tr><td rowspan="1" colspan="1">proximal femoral scales &lt; 1/2 size of distal femorals</td><td rowspan="1" colspan="1">yes</td><td rowspan="1" colspan="1">yes</td><td rowspan="1" colspan="1">yes</td><td rowspan="1" colspan="1">yes</td><td rowspan="1" colspan="1">yes</td><td rowspan="1" colspan="1">yes</td></tr><tr><td rowspan="1" colspan="1">pocketing between digits of hindfeet</td><td rowspan="1" colspan="1">no</td><td rowspan="1" colspan="1">no</td><td rowspan="1" colspan="1">no</td><td rowspan="1" colspan="1">no</td><td rowspan="1" colspan="1">no</td><td rowspan="1" colspan="1">no</td></tr><tr><td rowspan="1" colspan="1">pocketing between digits of forefeet</td><td rowspan="1" colspan="1">no</td><td rowspan="1" colspan="1">no</td><td rowspan="1" colspan="1">no</td><td rowspan="1" colspan="1">no</td><td rowspan="1" colspan="1">no</td><td rowspan="1" colspan="1">no</td></tr><tr><td rowspan="1" colspan="1">dark pigmented blotches on top of the head</td><td rowspan="1" colspan="1">no</td><td rowspan="1" colspan="1">yes</td><td rowspan="1" colspan="1">yes</td><td rowspan="1" colspan="1">yes</td><td rowspan="1" colspan="1">yes</td><td rowspan="1" colspan="1">yes</td></tr><tr><td rowspan="1" colspan="1">posterior border of the nuchal loop rounded or pointed</td><td rowspan="1" colspan="1">rounded</td><td rowspan="1" colspan="1">rounded</td><td rowspan="1" colspan="1">rounded</td><td rowspan="1" colspan="1">rounded</td><td rowspan="1" colspan="1">rounded</td><td rowspan="1" colspan="1">rounded</td></tr><tr><td rowspan="1" colspan="1">no. of dark caudal bands</td><td rowspan="1" colspan="1">
                      <abbrev xmlns:xlink="http://www.w3.org/1999/xlink" xlink:title="not applicable" id="ABBRID0EYSBI" xlink:type="simple">NA</abbrev>
                    </td><td rowspan="1" colspan="1">
                      <abbrev xmlns:xlink="http://www.w3.org/1999/xlink" xlink:title="not applicable" id="ABBRID0EATBI" xlink:type="simple">NA</abbrev>
                    </td><td rowspan="1" colspan="1">
                      <abbrev xmlns:xlink="http://www.w3.org/1999/xlink" xlink:title="not applicable" id="ABBRID0EITBI" xlink:type="simple">NA</abbrev>
                    </td><td rowspan="1" colspan="1">
                      <abbrev xmlns:xlink="http://www.w3.org/1999/xlink" xlink:title="not applicable" id="ABBRID0EQTBI" xlink:type="simple">NA</abbrev>
                    </td><td rowspan="1" colspan="1">10</td><td rowspan="1" colspan="1">10</td></tr><tr><td rowspan="1" colspan="1">no. of light caudal bands</td><td rowspan="1" colspan="1">
                      <abbrev xmlns:xlink="http://www.w3.org/1999/xlink" xlink:title="not applicable" id="ABBRID0ECUBI" xlink:type="simple">NA</abbrev>
                    </td><td rowspan="1" colspan="1">
                      <abbrev xmlns:xlink="http://www.w3.org/1999/xlink" xlink:title="not applicable" id="ABBRID0EKUBI" xlink:type="simple">NA</abbrev>
                    </td><td rowspan="1" colspan="1">
                      <abbrev xmlns:xlink="http://www.w3.org/1999/xlink" xlink:title="not applicable" id="ABBRID0ESUBI" xlink:type="simple">NA</abbrev>
                    </td><td rowspan="1" colspan="1">
                      <abbrev xmlns:xlink="http://www.w3.org/1999/xlink" xlink:title="not applicable" id="ABBRID0E1UBI" xlink:type="simple">NA</abbrev>
                    </td><td rowspan="1" colspan="1">9</td><td rowspan="1" colspan="1">9</td></tr><tr><td rowspan="1" colspan="1">dark caudal bands wider than light caudal bands</td><td rowspan="1" colspan="1">
                      <abbrev xmlns:xlink="http://www.w3.org/1999/xlink" xlink:title="not applicable" id="ABBRID0EMVBI" xlink:type="simple">NA</abbrev>
                    </td><td rowspan="1" colspan="1">
                      <abbrev xmlns:xlink="http://www.w3.org/1999/xlink" xlink:title="not applicable" id="ABBRID0EUVBI" xlink:type="simple">NA</abbrev>
                    </td><td rowspan="1" colspan="1">
                      <abbrev xmlns:xlink="http://www.w3.org/1999/xlink" xlink:title="not applicable" id="ABBRID0E3VBI" xlink:type="simple">NA</abbrev>
                    </td><td rowspan="1" colspan="1">
                      <abbrev xmlns:xlink="http://www.w3.org/1999/xlink" xlink:title="not applicable" id="ABBRID0EEWBI" xlink:type="simple">NA</abbrev>
                    </td><td rowspan="1" colspan="1">yes</td><td rowspan="1" colspan="1">yes</td></tr></tbody></table></table-wrap></tp:treatment-sec><tp:treatment-sec sec-type="distribution" id="SECID0EOWBI"><title>Distribution.</title><p><italic><tp:taxon-name><tp:taxon-name-part taxon-name-part-type="genus" reg="Cyrtodactylus">Cyrtodactylus</tp:taxon-name-part><tp:taxon-name-part taxon-name-part-type="species" reg="khlonghatensis">khlonghatensis</tp:taxon-name-part></tp:taxon-name></italic> sp. nov. is currently known from only two localities: (1) Tham Phet Pho Thong (type locality) in Khlong Hat District, Sa Kaeo Province, Thailand; and (2) Tham Nam Khao Phra Siwa, Khlong Kai Thuean Subdistrict, Khlong Hat District, Sa Kaeo Province, Thailand, approximately 10 km from the type locality.</p></tp:treatment-sec><tp:treatment-sec sec-type="natural history" id="SECID0E6WBI"><title>Natural history.</title><p>The type locality is an isolated karstic formation mountain surrounded by karstic outcrops in dry deciduous forest at an elevation of 246 m. The type series of <italic><tp:taxon-name><tp:taxon-name-part taxon-name-part-type="genus" reg="Cyrtodactylus">C.</tp:taxon-name-part><tp:taxon-name-part taxon-name-part-type="species" reg="khlonghatensis">khlonghatensis</tp:taxon-name-part></tp:taxon-name></italic> sp. nov. was found during both day (1400–1530 h) and night (1900–2000 h) in various microhabitats of the Tham Phet Pho Thong karstic area (Fig. <xref ref-type="fig" rid="F7">7</xref>), including karstic boulders, karstic wall, cracks, and crevices; shrubs; vines and other vegetations. The male holotype was found at night (1950 h), perched on a dry vine near a karstic wall, approximately 20 cm above the ground. The male paratype (<abbrev xmlns:xlink="http://www.w3.org/1999/xlink" xlink:title="Zoological Museum of Kasetsart University, Bangkok, Thailand" id="ABBRID0EUXBI" xlink:type="simple">ZMKU</abbrev> R 01067) was found during the day on a karstic wall in a cave, approximately 5 m from the entrance, with air temperatures of 26.3 °C and a relative humidity of 93.3%. Another male paratype (<abbrev xmlns:xlink="http://www.w3.org/1999/xlink" xlink:title="Zoological Museum of Kasetsart University, Bangkok, Thailand" id="ABBRID0EYXBI" xlink:type="simple">ZMKU</abbrev> R 01069) was found at night on a karstic wall in a cave. The female paratype (<abbrev xmlns:xlink="http://www.w3.org/1999/xlink" xlink:title="Zoological Museum of Kasetsart University, Bangkok, Thailand" id="ABBRID0E3XBI" xlink:type="simple">ZMKU</abbrev> R 01070) was found perched on a dry log along a trail in a karstic habitat. A subadult male (<abbrev xmlns:xlink="http://www.w3.org/1999/xlink" xlink:title="Zoological Museum of Kasetsart University, Bangkok, Thailand" id="ABBRID0EAYBI" xlink:type="simple">ZMKU</abbrev> R 01071) was found perched upside down on a shrub, approximately 50 cm above ground level. At Tham Nam Khao Phra Siwa, a subadult female (<abbrev xmlns:xlink="http://www.w3.org/1999/xlink" xlink:title="Zoological Museum of Kasetsart University, Bangkok, Thailand" id="ABBRID0EEYBI" xlink:type="simple">ZMKU</abbrev> R 01072) was found on crevices of a karstic wall near a cave entrance, approximately 50 cm above the ground. <italic><tp:taxon-name><tp:taxon-name-part taxon-name-part-type="genus" reg="Cyrtodactylus">Cyrtodactylus</tp:taxon-name-part><tp:taxon-name-part taxon-name-part-type="species" reg="khlonghatensis">khlonghatensis</tp:taxon-name-part></tp:taxon-name></italic> sp. nov. is likely a nocturnal species that inhibits karstic environments. During the day, individuals were found to be inactive in shaded areas with cracks, while at night, they were active both on the karstic terrain and in vegetation. In this survey, the smaller nocturnal gekkonid <italic><tp:taxon-name><tp:taxon-name-part taxon-name-part-type="genus" reg="Gehyra">Gehyra</tp:taxon-name-part><tp:taxon-name-part taxon-name-part-type="species" reg="mutilata">mutilata</tp:taxon-name-part></tp:taxon-name></italic> (Wiegmann, 1834) was found in sympatry on karstic boulders, karstic outcrops and vegetations such as tree trunks and dry shrubs.</p><fig id="F7" position="float" orientation="portrait"><object-id xmlns:xlink="http://www.w3.org/1999/xlink" content-type="doi" xlink:type="simple">10.3897/zookeys.1211.122563.figure7</object-id><object-id xmlns:xlink="http://www.w3.org/1999/xlink" content-type="arpha" xlink:type="simple">2E5DB440-818F-50E8-9E0A-398C87422692</object-id><label>Figure 7.</label><caption><p>Habitats of <italic><tp:taxon-name><tp:taxon-name-part taxon-name-part-type="genus" reg="Cyrtodactylus">Cyrtodactylus</tp:taxon-name-part><tp:taxon-name-part taxon-name-part-type="species" reg="khlonghatensis">khlonghatensis</tp:taxon-name-part></tp:taxon-name></italic> sp. nov. at the type locality of Tham Phet Pho Thong, Khlong Hat Subdistrict, Khlong Hat District, Sa Kaeo Province, Thailand <bold>A</bold> the isolated karstic mountain surrounded by karstic outcrops with dry deciduous forest <bold>B</bold> karstic trail <bold>C</bold> karst boulders.</p></caption><graphic xmlns:xlink="http://www.w3.org/1999/xlink" xlink:href="zookeys-1211-101_article-122563__-g007.jpg" position="float" orientation="portrait" xlink:type="simple" id="oo_1127578.jpg"><uri content-type="original_file" xlink:type="simple">https://binary.pensoft.net/fig/1127578</uri></graphic></fig></tp:treatment-sec><tp:treatment-sec sec-type="comparisons" id="SECID0E3ZBI"><title>Comparisons.</title><p>(Suppl. materials <xref ref-type="supplementary-material" rid="S3">3</xref>, <xref ref-type="supplementary-material" rid="S4">4</xref>). <italic><tp:taxon-name><tp:taxon-name-part taxon-name-part-type="genus" reg="Cyrtodactylus">Cyrtodactylus</tp:taxon-name-part><tp:taxon-name-part taxon-name-part-type="species" reg="khlonghatensis">khlonghatensis</tp:taxon-name-part></tp:taxon-name></italic> sp. nov. is differentiated from 13 recognized species of the <italic><tp:taxon-name><tp:taxon-name-part taxon-name-part-type="genus" reg="Cyrtodactylus"/><tp:taxon-name-part taxon-name-part-type="species" reg="intermedius">intermedius</tp:taxon-name-part></tp:taxon-name></italic> group by having a unique combination of morphological characteristics and uncorrected pairwise sequence divergences of mtDNA (<abbrev xmlns:xlink="http://www.w3.org/1999/xlink" xlink:title="mitochondrial NADH dehydrogenase subunit 2" id="ABBRID0E61BI" xlink:type="simple">ND2</abbrev>) of 4.73–22.55%.</p><p><italic><tp:taxon-name><tp:taxon-name-part taxon-name-part-type="genus" reg="Cyrtodactylus">Cyrtodactylus</tp:taxon-name-part><tp:taxon-name-part taxon-name-part-type="species" reg="khlonghatensis">khlonghatensis</tp:taxon-name-part></tp:taxon-name></italic> sp. nov. is distinguished from <italic><tp:taxon-name><tp:taxon-name-part taxon-name-part-type="genus" reg="Cyrtodactylus">C.</tp:taxon-name-part><tp:taxon-name-part taxon-name-part-type="species" reg="auralensis">auralensis</tp:taxon-name-part></tp:taxon-name></italic> by having a larger maximum <abbrev xmlns:xlink="http://www.w3.org/1999/xlink" xlink:title="snout to vent length, taken from tip of snout to the anterior margin of vent" id="ABBRID0E22BI" xlink:type="simple">SVL</abbrev> of 88.5 mm (vs 84.3 mm); 20 or 21 longitudinal rows of body tubercles (vs 17 or 18 rows); and 31 or 32 total number of enlarged femoral scales (vs 23–28 scales).</p><p><italic><tp:taxon-name><tp:taxon-name-part taxon-name-part-type="genus" reg="Cyrtodactylus">Cyrtodactylus</tp:taxon-name-part><tp:taxon-name-part taxon-name-part-type="species" reg="khlonghatensis">khlonghatensis</tp:taxon-name-part></tp:taxon-name></italic> sp. nov. is distinguished from <italic><tp:taxon-name><tp:taxon-name-part taxon-name-part-type="genus" reg="Cyrtodactylus">C.</tp:taxon-name-part><tp:taxon-name-part taxon-name-part-type="species" reg="bokorensis">bokorensis</tp:taxon-name-part></tp:taxon-name></italic> by having a smaller maximum <abbrev xmlns:xlink="http://www.w3.org/1999/xlink" xlink:title="snout to vent length, taken from tip of snout to the anterior margin of vent" id="ABBRID0EX3BI" xlink:type="simple">SVL</abbrev> of 88.5 mm (vs 93.0 mm); 31 or 32 total number of enlarged femoral scales (vs 26–30 scales); and posterior border of the nuchal loop rounded (vs pointed).</p><p><italic><tp:taxon-name><tp:taxon-name-part taxon-name-part-type="genus" reg="Cyrtodactylus">Cyrtodactylus</tp:taxon-name-part><tp:taxon-name-part taxon-name-part-type="species" reg="khlonghatensis">khlonghatensis</tp:taxon-name-part></tp:taxon-name></italic> sp. nov. is distinguished from <italic><tp:taxon-name><tp:taxon-name-part taxon-name-part-type="genus" reg="Cyrtodactylus">C.</tp:taxon-name-part><tp:taxon-name-part taxon-name-part-type="species" reg="cardamomensis">cardamomensis</tp:taxon-name-part></tp:taxon-name></italic> by having a larger maximum <abbrev xmlns:xlink="http://www.w3.org/1999/xlink" xlink:title="snout to vent length, taken from tip of snout to the anterior margin of vent" id="ABBRID0ET4BI" xlink:type="simple">SVL</abbrev> of 88.5 mm (vs 84.1 mm); 7 or 8 expanded subdigital lamellae proximal to the digital inflection on the 4<sup>th</sup> toe (vs 5 or 6 lamellae); 31 or 32 total number of enlarged femoral scales (vs 23–28 scales); 6–8 precloacal pores (vs 9 or 10 pores); proximal femoral scales &lt; 1/2 size of distal femoral scales present (vs absent); and dark pigmented blotches on top of the head varies (vs absent).</p><p><italic><tp:taxon-name><tp:taxon-name-part taxon-name-part-type="genus" reg="Cyrtodactylus">Cyrtodactylus</tp:taxon-name-part><tp:taxon-name-part taxon-name-part-type="species" reg="khlonghatensis">khlonghatensis</tp:taxon-name-part></tp:taxon-name></italic> sp. nov. is distinguished from <italic><tp:taxon-name><tp:taxon-name-part taxon-name-part-type="genus" reg="Cyrtodactylus">C.</tp:taxon-name-part><tp:taxon-name-part taxon-name-part-type="species" reg="disjunctus">disjunctus</tp:taxon-name-part></tp:taxon-name></italic> by having a larger maximum <abbrev xmlns:xlink="http://www.w3.org/1999/xlink" xlink:title="snout to vent length, taken from tip of snout to the anterior margin of vent" id="ABBRID0ER5BI" xlink:type="simple">SVL</abbrev> of 88.5 mm (vs 66.7 mm); 8 supralabial scales (vs 12 scales); 9 infralabial scales (vs 11 scales); 30–32 paravertebral tubercles between limb insertions (vs 41 tubercles); 20 or 21 longitudinal rows of body tubercles (vs 11 rows); 43 or 44 longitudinal rows of ventral scales (vs 36 rows); 12 unmodified subdigital lamellae distal to the digital inflection on the 4<sup>th</sup> toe (vs 9 lamellae); 19 or 20 total number of subdigital lamellae beneath the 4<sup>th</sup> toe (vs 17 lamellae); 31 or 32 total number of enlarged femoral scales (vs 21 scales); 6–8 precloacal scales (vs 10 scales); 6–8 precloacal pores (vs 9 pits); 3 or 4 rows of post-precloacal scales (vs 1 row); enlarged femoral and precloacal scales continuous (vs discontinuous); 4 body bands (vs 3 bands); and dark pigmented blotches on top of the head varies (vs absent).</p><p><italic><tp:taxon-name><tp:taxon-name-part taxon-name-part-type="genus" reg="Cyrtodactylus">Cyrtodactylus</tp:taxon-name-part><tp:taxon-name-part taxon-name-part-type="species" reg="khlonghatensis">khlonghatensis</tp:taxon-name-part></tp:taxon-name></italic> sp. nov. is distinguished from <italic><tp:taxon-name><tp:taxon-name-part taxon-name-part-type="genus" reg="Cyrtodactylus">C.</tp:taxon-name-part><tp:taxon-name-part taxon-name-part-type="species" reg="hontreensis">hontreensis</tp:taxon-name-part></tp:taxon-name></italic> by having 8 supralabial scales (vs 11–13 scales); 30–32 paravertebral tubercles between limb insertions (vs 20–24 tubercles); 20 or 21 longitudinal rows of body tubercles (vs 14 rows); 43 or 44 longitudinal rows of ventral scales (vs 40–42 rows); 31or 32 total number of enlarged femoral scales (vs 4–9 scales); enlarged femoral and precloacal scales continuous (vs discontinuous); and 4 body bands (vs 3 bands).</p><p><italic><tp:taxon-name><tp:taxon-name-part taxon-name-part-type="genus" reg="Cyrtodactylus">Cyrtodactylus</tp:taxon-name-part><tp:taxon-name-part taxon-name-part-type="species" reg="khlonghatensis">khlonghatensis</tp:taxon-name-part></tp:taxon-name></italic> sp. nov. is distinguished from <italic><tp:taxon-name><tp:taxon-name-part taxon-name-part-type="genus" reg="Cyrtodactylus">C.</tp:taxon-name-part><tp:taxon-name-part taxon-name-part-type="species" reg="intermedius">intermedius</tp:taxon-name-part></tp:taxon-name></italic> by having 31 or 32 total number of enlarged femoral scales (vs 23–26 scales); and dark pigmented blotches on top of the head varies (vs absent).</p><p><italic><tp:taxon-name><tp:taxon-name-part taxon-name-part-type="genus" reg="Cyrtodactylus">Cyrtodactylus</tp:taxon-name-part><tp:taxon-name-part taxon-name-part-type="species" reg="khlonghatensis">khlonghatensis</tp:taxon-name-part></tp:taxon-name></italic> sp. nov. is distinguished from <italic><tp:taxon-name><tp:taxon-name-part taxon-name-part-type="genus" reg="Cyrtodactylus">C.</tp:taxon-name-part><tp:taxon-name-part taxon-name-part-type="species" reg="kohrongensis">kohrongensis</tp:taxon-name-part></tp:taxon-name></italic> by having a larger maximum <abbrev xmlns:xlink="http://www.w3.org/1999/xlink" xlink:title="snout to vent length, taken from tip of snout to the anterior margin of vent" id="ABBRID0EBBCI" xlink:type="simple">SVL</abbrev> of 88.5 mm (vs 76.1 mm); 43 or 44 longitudinal rows of ventral scales (vs 38–42 rows); 31 or 32 total number of enlarged femoral scales (vs 14–26 scales); enlarged femoral and precloacal scales continuous (vs discontinuous); and dark pigmented blotches on top of the head varies (vs absent).</p><p><italic><tp:taxon-name><tp:taxon-name-part taxon-name-part-type="genus" reg="Cyrtodactylus">Cyrtodactylus</tp:taxon-name-part><tp:taxon-name-part taxon-name-part-type="species" reg="khlonghatensis">khlonghatensis</tp:taxon-name-part></tp:taxon-name></italic> sp. nov. is distinguished from <italic><tp:taxon-name><tp:taxon-name-part taxon-name-part-type="genus" reg="Cyrtodactylus">C.</tp:taxon-name-part><tp:taxon-name-part taxon-name-part-type="species" reg="kulenensis">kulenensis</tp:taxon-name-part></tp:taxon-name></italic> by having 30–32 paravertebral tubercles between limb insertions (vs 33–38 tubercles); 20 or 21 longitudinal rows of body tubercles (vs 17–19 rows); 31 or 32 total number of enlarged femoral scales (vs 10–21 scales); 6–8 precloacal scales (vs 9 or 10 scales); and dark pigmented blotches on top of the head varies (vs absent).</p><p><italic><tp:taxon-name><tp:taxon-name-part taxon-name-part-type="genus" reg="Cyrtodactylus">Cyrtodactylus</tp:taxon-name-part><tp:taxon-name-part taxon-name-part-type="species" reg="khlonghatensis">khlonghatensis</tp:taxon-name-part></tp:taxon-name></italic> sp. nov. is distinguished from <italic><tp:taxon-name><tp:taxon-name-part taxon-name-part-type="genus" reg="Cyrtodactylus">C.</tp:taxon-name-part><tp:taxon-name-part taxon-name-part-type="species" reg="laangensis">laangensis</tp:taxon-name-part></tp:taxon-name></italic> by having a larger maximum <abbrev xmlns:xlink="http://www.w3.org/1999/xlink" xlink:title="snout to vent length, taken from tip of snout to the anterior margin of vent" id="ABBRID0EVCCI" xlink:type="simple">SVL</abbrev> of 88.5 mm (vs 82.2 mm); 9 infralabial scales (vs 10–11 scales); 20 or 21 longitudinal rows of body tubercles (vs 17 or 18 rows); 43 or 44 longitudinal rows of ventral scales (vs 37–40 rows); and 31 or 32 total number of enlarged femoral scales (vs 0–16 scales).</p><p><italic><tp:taxon-name><tp:taxon-name-part taxon-name-part-type="genus" reg="Cyrtodactylus">Cyrtodactylus</tp:taxon-name-part><tp:taxon-name-part taxon-name-part-type="species" reg="khlonghatensis">khlonghatensis</tp:taxon-name-part></tp:taxon-name></italic> sp. nov. is distinguished from <italic><tp:taxon-name><tp:taxon-name-part taxon-name-part-type="genus" reg="Cyrtodactylus">C.</tp:taxon-name-part><tp:taxon-name-part taxon-name-part-type="species" reg="phuquocensis">phuquocensis</tp:taxon-name-part></tp:taxon-name></italic> by having a larger maximum <abbrev xmlns:xlink="http://www.w3.org/1999/xlink" xlink:title="snout to vent length, taken from tip of snout to the anterior margin of vent" id="ABBRID0ERDCI" xlink:type="simple">SVL</abbrev> of 88.5 mm (vs 85.8 mm); 8 supralabial scales (vs 9–13 scales); 20 or 21 longitudinal rows of body tubercles (vs 16–18 rows); 7 or 8 expanded subdigital lamellae proximal to the digital inflection on the 4<sup>th</sup> toe (vs 5 or 6 lamellae); 31 or 32 total number of enlarged femoral scales (vs 21–28 scales); and dark pigmented blotches on top of the head varies (vs absent).</p><p><italic><tp:taxon-name><tp:taxon-name-part taxon-name-part-type="genus" reg="Cyrtodactylus">Cyrtodactylus</tp:taxon-name-part><tp:taxon-name-part taxon-name-part-type="species" reg="khlonghatensis">khlonghatensis</tp:taxon-name-part></tp:taxon-name></italic> sp. nov. is distinguished from <italic><tp:taxon-name><tp:taxon-name-part taxon-name-part-type="genus" reg="Cyrtodactylus">C.</tp:taxon-name-part><tp:taxon-name-part taxon-name-part-type="species" reg="regicavernicolus">regicavernicolus</tp:taxon-name-part></tp:taxon-name></italic> by having a larger maximum <abbrev xmlns:xlink="http://www.w3.org/1999/xlink" xlink:title="snout to vent length, taken from tip of snout to the anterior margin of vent" id="ABBRID0EPECI" xlink:type="simple">SVL</abbrev> of 88.5 mm (vs 80.7 mm); 20 or 21 longitudinal rows of body tubercles (vs 15–18 rows); 31 or 32 total number of enlarged femoral scales (vs 8–23 scales); and enlarged femoral and precloacal scales continuous (vs discontinuous).</p><p><italic><tp:taxon-name><tp:taxon-name-part taxon-name-part-type="genus" reg="Cyrtodactylus">Cyrtodactylus</tp:taxon-name-part><tp:taxon-name-part taxon-name-part-type="species" reg="khlonghatensis">khlonghatensis</tp:taxon-name-part></tp:taxon-name></italic> sp. nov. is distinguished from <italic><tp:taxon-name><tp:taxon-name-part taxon-name-part-type="genus" reg="Cyrtodactylus">C.</tp:taxon-name-part><tp:taxon-name-part taxon-name-part-type="species" reg="septimontium">septimontium</tp:taxon-name-part></tp:taxon-name></italic> by having a smaller maximum <abbrev xmlns:xlink="http://www.w3.org/1999/xlink" xlink:title="snout to vent length, taken from tip of snout to the anterior margin of vent" id="ABBRID0ELFCI" xlink:type="simple">SVL</abbrev> of 88.5 mm (vs 90.4 mm); 20 or 21 longitudinal rows of body tubercles (vs 16–19 rows); 43 or 44 longitudinal rows of ventral scales (vs 38–42 rows); and 31 or 32 total number of enlarged femoral scales (vs 24–28 scales)</p><p><italic><tp:taxon-name><tp:taxon-name-part taxon-name-part-type="genus" reg="Cyrtodactylus">Cyrtodactylus</tp:taxon-name-part><tp:taxon-name-part taxon-name-part-type="species" reg="khlonghatensis">khlonghatensis</tp:taxon-name-part></tp:taxon-name></italic> sp. nov. is distinguished from <italic><tp:taxon-name><tp:taxon-name-part taxon-name-part-type="genus" reg="Cyrtodactylus">C.</tp:taxon-name-part><tp:taxon-name-part taxon-name-part-type="species" reg="thylacodactylus">thylacodactylus</tp:taxon-name-part></tp:taxon-name></italic> by having a larger maximum <abbrev xmlns:xlink="http://www.w3.org/1999/xlink" xlink:title="snout to vent length, taken from tip of snout to the anterior margin of vent" id="ABBRID0EHGCI" xlink:type="simple">SVL</abbrev> of 88.5 mm (vs 74.6 mm); 8 supralabial scales (vs 7 scales); 43 or 44 longitudinal rows of ventral scales (vs 36–42 rows); 7 or 8 expanded subdigital lamellae proximal to the digital inflection on the 4<sup>th</sup> toe (vs 5 or 6 lamellae); 19 or 20 total number of subdigital lamellae beneath the 4<sup>th</sup> toe (vs 15–18 lamellae); 31 or 32 total number of enlarged femoral scales (vs 17–22 scales); proximal femoral scales &lt; 1/2 size of distal femoral scales present (vs absent); interdigital pocketing between digits of forefeet and hindfeet absent (vs present); and dark pigmented blotches on top of the head varies (vs absent).</p></tp:treatment-sec><tp:treatment-sec sec-type="etymology" id="SECID0EPGCI"><title>Etymology.</title><p>The specific epithet <italic><tp:taxon-name><tp:taxon-name-part taxon-name-part-type="genus" reg="Cyrtodactylus"/><tp:taxon-name-part taxon-name-part-type="species" reg="khlonghatensis">khlonghatensis</tp:taxon-name-part></tp:taxon-name></italic> is named after the type locality of Khlong Hat Subdistrict, Khlong Hat District, Sa Kaeo Province, Thailand.</p></tp:treatment-sec><tp:treatment-sec><!--Section generated to contain objects referenced in tp:taxon-treatment.--><supplementary-material xmlns:xlink="http://www.w3.org/1999/xlink" id="S3" position="float" orientation="portrait" xlink:type="simple"><object-id content-type="doi" xlink:type="simple">10.3897/zookeys.1211.122563.suppl3</object-id><object-id content-type="arpha" xlink:type="simple">D4720EEC-9BDF-55C5-89A0-945C39D1C8B5</object-id><label>Supplementary material 3</label><caption><p>Mean uncorrected p-distances (%) within the <italic><tp:taxon-name><tp:taxon-name-part taxon-name-part-type="genus" reg="Cyrtodactylus">Cyrtodactylus</tp:taxon-name-part><tp:taxon-name-part taxon-name-part-type="species" reg="intermedius">intermedius</tp:taxon-name-part></tp:taxon-name></italic> group based on the mitochondrial <abbrev xlink:title="mitochondrial NADH dehydrogenase subunit 2" id="ABBRID0EHUCK" xlink:type="simple">ND2</abbrev> gene and flanking tRNAs</p></caption><statement content-type="dataType"><label>Data type</label><p>xlsx</p></statement><statement content-type="notes"><label>Explanation note</label><p>Mean (minimum–maximum) uncorrected p-distances (%) within the <italic><tp:taxon-name><tp:taxon-name-part taxon-name-part-type="genus" reg="Cyrtodactylus">Cyrtodactylus</tp:taxon-name-part><tp:taxon-name-part taxon-name-part-type="species" reg="intermedius">intermedius</tp:taxon-name-part></tp:taxon-name></italic> group based on 1,227 bp of the mitochondrial <abbrev xlink:title="mitochondrial NADH dehydrogenase subunit 2" id="ABBRID0E2UCK" xlink:type="simple">ND2</abbrev> gene and flanking tRNAs. Numbers in bold are within species divergence. n = number of individuals.</p></statement><media xlink:href="zookeys-1211-101_article-122563__-s003.xlsx" mimetype="application" mime-subtype="vnd.openxmlformats-officedocument.spreadsheetml.sheet" position="float" orientation="portrait" xlink:type="simple" id="oo_1127581.xlsx"><uri content-type="original_file" xlink:type="simple">https://binary.pensoft.net/file/1127581</uri></media><permissions><license xlink:type="simple"><license-p>This dataset is made available under the Open Database License (http://opendatacommons.org/licenses/odbl/1.0/). The Open Database License (ODbL) is a license agreement intended to allow users to freely share, modify, and use this Dataset while maintaining this same freedom for others, provided that the original source and author(s) are credited.</license-p></license></permissions><attrib specific-use="authors">Natee Ampai, Attapol Rujirawan, Siriporn Yodthong, Korkhwan Termprayoon, Bryan L. Stuart, Anchalee Aowphol</attrib></supplementary-material><supplementary-material xmlns:xlink="http://www.w3.org/1999/xlink" id="S4" position="float" orientation="portrait" xlink:type="simple"><object-id content-type="doi" xlink:type="simple">10.3897/zookeys.1211.122563.suppl4</object-id><object-id content-type="arpha" xlink:type="simple">BF737F00-FEC0-55FB-92C9-86001231E2ED</object-id><label>Supplementary material 4</label><caption><p>Summary of morphological characters, meristic characters, and color pattern data of the <italic><tp:taxon-name><tp:taxon-name-part taxon-name-part-type="genus" reg="Cyrtodactylus">Cyrtodactylus</tp:taxon-name-part><tp:taxon-name-part taxon-name-part-type="species" reg="intermedius">intermedius</tp:taxon-name-part></tp:taxon-name></italic> group</p></caption><statement content-type="dataType"><label>Data type</label><p>xlsx</p></statement><statement content-type="notes"><label>Explanation note</label><p>Summary of morphological characters, meristic characters, and color pattern data of the <italic><tp:taxon-name><tp:taxon-name-part taxon-name-part-type="genus" reg="Cyrtodactylus">Cyrtodactylus</tp:taxon-name-part><tp:taxon-name-part taxon-name-part-type="species" reg="intermedius">intermedius</tp:taxon-name-part></tp:taxon-name></italic> group. Abbreviations are defined in Materials and methods. Key: <abbrev xlink:title="not applicable" id="ABBRID0EQWCK" xlink:type="simple">NA</abbrev> = no data or not applicable.</p></statement><media xlink:href="zookeys-1211-101_article-122563__-s004.xlsx" mimetype="application" mime-subtype="vnd.openxmlformats-officedocument.spreadsheetml.sheet" position="float" orientation="portrait" xlink:type="simple" id="oo_1127582.xlsx"><uri content-type="original_file" xlink:type="simple">https://binary.pensoft.net/file/1127582</uri></media><permissions><license xlink:type="simple"><license-p>This dataset is made available under the Open Database License (http://opendatacommons.org/licenses/odbl/1.0/). The Open Database License (ODbL) is a license agreement intended to allow users to freely share, modify, and use this Dataset while maintaining this same freedom for others, provided that the original source and author(s) are credited.</license-p></license></permissions><attrib specific-use="authors">Natee Ampai, Attapol Rujirawan, Siriporn Yodthong, Korkhwan Termprayoon, Bryan L. Stuart, Anchalee Aowphol</attrib></supplementary-material></tp:treatment-sec></tp:taxon-treatment>
