# Supplementary material for: ﻿A new species of karst-dwelling bent-toed gecko of the Cyrtodactylusintermedius group (Squamata, Gekkonidae) from eastern Thailand and the phylogenetic placement of C.intermedius
Source: Zookeys. 2024 Sep 3;1211:101–30. doi: 10.3897/zookeys.1211.122563 (PMC11387836; doi:10.3897/zookeys.1211.122563)
Supplement: Supplementary material 1 — Material examined in the molecules, locality, collection numbers, GenBank accession numbers and references [file zookeys-1211-101_article-122563__-s001.xlsx]

## Sheet: Supplementary material 1
Supplementary material 1. Material examined in the molecules, including locality, collection numbers, GenBank accession numbers and reference for the specimens used in the phylogenetic analyses.
Species	Locality	Voucher number	Genbank accession number	Reference
Outgroup
Dixonius siamensis	Thong Pha Phum National Park, Thong Pha Phum District, Kanchanaburi Province, Thailand	AUP-01724	MT468896	Chomdej et al. (2021)
Hemidactylus frenatus	Rathegala, Sri Lanka	AMB 7420	EU268359	Bauer et al. (2008)
Cyrtodactylus tigroides	Ban Tha Sao, Sai Yok District, Kanchanaburi Province, Thailand	IRSNB 2380	JX440562	Wood et al. (2012)
Cyrtodactylus oldhami	Chumpon Province, Thailand	LSUHC 9486	MH940241	Murdoch et al. (2019)
Cyrtodactylus zebraicus	Khao Luang National Park, Nakhon Si Thammarat Province, Thailand	CUMZR 2005.07.30.54	GU550727	Siler et al. (2010)
Ingroup
Cyrtodactylus auralensis	Phnom Aural, Kampong Speu Province, Cambodia	LSUHC 7346	KT013127	Grismer et al. (2015)
		LSUHC 7398	KT013129
		LSUHC 7399	KT013130
Cyrtodactylus bokorensis	Bokor Plateau, Kampot province, Cambodia	FMNH 263229	KT013108	Grismer et al. (2015)
		FMNH 263230	KT013109
		LSUHC 8541	KT013146
		LSUHC 8542	KT013147
		LSUHC 8543	KT013148
		LSUHC 8547	KT013151
		LSUHC 8548	KT013152
		LSUHC 8549	KT013153
Cyrtodactylus cardamomensis	Thmar Baing, Koh Kong Province, Cambodia	FMNH 263345	KT013115	Grismer et al. (2015)
		FMNH 263346	KT013116
	O'Som village, Pursat Province, Cambodia	LSUHC 10081	KT013118
		LSUHC 10083	KT013119
		LSUHC 10095	KT013120
	Phnom Samkos, Pursat Province, Cambodia	LSUHC 7918	KT013135
Cyrtodactylus disjunctus	Pawang Valley, Muang Satun District, Satun Province, Thailand	ZMMU re-17674 ISS 130	OR425048	Grismer et al. (2023)
Cyrtodactylus hontreensis	Hon Tre Island, Kien Hai District, Kien Giang Province, Vietnam	LSUHC 8583	JX440539	Wood et al. (2012)
Cyrtodactylus intermedius	Khao Khitchakut, Chanthaburi Province, Thailand	LSUHC 9513	JX519469	Grismer et al. (2012)
	Namtok Phlio National Park, Mueang Chanthaburi District, Chanthaburi Province, Thailand	ZMKU R 01037	PP444475	This study
		ZMKU R 01038	PP444476
		ZMKU R 01044	PP444477
		ZMKU R 01045	PP444478
Cyrtodactylus khlonghatensis sp. nov.	Tham Phet Pho Thong, Khlong Hat Subdistrict, Khlong Hat District, Sa Keao Province, Thailand	ZMKU R 01067	PP444479	This study
		ZMKU R 01068	PP444480
		ZMKU R 01069	PP444481
Cyrtodactylus kohrongensis	Monkey Beach, Koh Rong Island, Preah Sihanouk Province, Cambodia	LSUHC 10535	KT013123	Grismer et al. (2015)
		LSUHC 10536	KT013124
	Sok San Beach, Koh Rong Island, Preah Sihanouk Province, Cambodia	LSUHC 10562	KT013125
		LSUHC 10563	KT013126
Cyrtodactylus kulenensis	Phnom Kulen National Park, Phnom Kbal, Benteay Srei District, Siem Reap Province, Cambodia	ZFMK 92573	MW717585	Grismer et al. (2021)
		ZFMK 92574	MW717586
		ZFMK 92575	MW717587
Cyrtodactylus laangensis	Phnom Laang, Kampot Province, Cambodia	LSUHC 8770	KT013158	Grismer et al. (2015)
		LSUHC 8772	KT013160
		LSUHC 8773	KT013161
Cyrtodactylus phuquocensis	Phu Quoc Island, Kien Giang Province, Cambodia	LSUHC 8603	KT013182	Grismer et al. (2015)
		LSUHC 8688	KT013183
Cyrtodactylus septimontium	Nui Cam Mountain, An Giang Province, Vietnam	ZMMU NAP 05272	MH940223	Murdoch et al. (2019)
		ITBCZ 3027	MH940225
		ZMMU NAP 05275	MH940229
		ITBCZ 3026	MH940231
Cyrtodactylus sp.	Sakaerat Biosphere Reserve, Wang Nam Khiao District, Nakhon Ratchasima Province, Thailand	ZMKU R 0724	MH940239	Murdoch et al. (2019)
		ZMKU R 0725	MH940240
Cyrtodactylus thylacodactylus	Camp 1, Phnom Dalai, Pursat District, Cambodia	LSUHC 9318	KT013162	Grismer et al. (2015)
		LSUHC 9319	KT013163
	Camp 2, Phnom Dalai, Pursat District, Cambodia	LSUHC 9325	KT013164
		LSUHC 7326	KT013165

## Sheet: References
Bauer AM, Giri VB, Greenbaum E, Jackman, TR, Dharne MS, Shouche YS. (2008) On the systematics of the gekkonid genus Teratolepis Günther, 1869: Another One Bites the Dust. Hamadryad, 32(2): 90–104.
Chomdej S, Pradit W, Suwannapoom C, Pawangkhanant P, Nganvongpanit K, Poyarkov NA, Che J, Gao Y, Gong S (2021) Phylogenetic analyses of distantly related clades of bent-toed geckos (genus Cyrtodactylus) reveal an unprecedented amount of cryptic diversity in northern and western Thailand. Scientific Reports 11(1): 1–10. https://doi.org/10.1038/s41598-020-70640-8
Grismer LL, Geissler P, Neang T, Hartmann T, Wagner P, Poyarkov, NA (2021) Molecular phylogenetics, PCA, and MFA recover a new species of Cyrtodactylus (Squamata: Gekkonidae) from an isolated sandstone massif in northwestern Cambodia. Zootaxa, 4949(2): 261–288. https://doi.org/10.11646/zootaxa.4949.2.3
Grismer LL, Pawangkhanant P, Idiiatullina SS, Trofimets AV, Nazarov RA, Suwannapoom C, Poyarkov NA (2023) A New Species of Cyrtodactylus Gray, 1827 (Squamata: Gekkonidae) from the Thai-Malay Peninsula and the Independent Evolution of Cave Ecomorphology on Opposite Sides of the Gulf of Thailand. Zootaxa 5352(1): 109–136. https://doi.org/10.11646/zootaxa.5352.1.4
Grismer LL, Wood Jr PL, Quah ES, Anuar S, Muin MA, Sumontha M, Ahmad N, Bauer AM, Wangkulangkul S, Grismer JL, Pauwels OS (2012) A phylogeny and taxonomy of the Thai-Malay Peninsula Bent-toed Geckos of the Cyrtodactylus pulchellus complex (Squamata: Gekkonidae): combined morphological and molecular analyses with descriptions of seven new species. Zootaxa 3520: 1–55. https://doi.org/10.5281/zenodo…
Grismer LL, Wood PL, Tri NV, Murdoch ML. (2015) The systematics and independent evolution of cave ecomorphology in distantly related clades of Bent-toed Geckos (Genus Cyrtodactylus Gray, 1827) from the Mekong Delta and islands in the Gulf of Thailand. Zootaxa 3980(1):106–126. https://doi.org/10.11646/zootaxa.3980.1.6
Murdoch ML, Grismer LL, Wood Jr PL, Neang T, Poyarkov NA, Ngo VT, Nazarov RA, Aowphol A, Pauwels OSG, Nguyen HN, Grismer JL (2019) Six new species of the Cyrtodactylus intermedius complex (Squamata: Gekkonidae) from the Cardamom Mountains and associated highlands of Southeast Asia. Zootaxa 4554(1): 1–62. https://doi.org/10.11646/zootaxa.4554.1.1
Siler CD, Oaks JR, Esselstyn JA, Diesmos AC, Brown RM. (2010) Phylogeny and biogeography of Philippine bent-toed geckos (Gekkonidae: Cyrtodactylus) contradict a prevailing model of Pleistocene diversification. Molecular Phylogenetics and Evolution 55(2): 699–710. https://doi.org/10.1016/j.ympev.2010.01.027
Wood Jr PL, Heinicke MP, Jackman TR, Bauer AM (2012) Phylogeny of bent-toed geckos (Cyrtodactylus) reveals a west to east pattern of diversification. Molecular Phylogenetics and Evolution 65(3): 992–1003. https://doi.org/10.1016/j.ympev.2012.08.025
