# Supplementary material for: ﻿A new species of karst-dwelling bent-toed gecko of the Cyrtodactylusintermedius group (Squamata, Gekkonidae) from eastern Thailand and the phylogenetic placement of C.intermedius
Source: Zookeys. 2024 Sep 3;1211:101–30. doi: 10.3897/zookeys.1211.122563 (PMC11387836; doi:10.3897/zookeys.1211.122563)
Supplement: Supplementary material 2 — Data for multivariate analyses of the Cyrtodactylusintermedius group [file zookeys-1211-101_article-122563__-s002.xlsx]

## Sheet: Supplementary material 2
Supplementary material 2. Data set for multivariate analyses of the Cyrtodactylus intermedius group. Voucher abbreviations are Center for Biodiversity Conservation, Phnom Penh, Cambodia (CBC), the Field Museum of Natural History, Chicago, Illinois, USA (FMNH), La Sierra University Herpetological Collection (LSUHC), North Carolina Museum of Natural Sciences, Raleigh, North Carolina, USA (NCSM), Zo…
Species	Voucher numbers	Morphological characters													Meristic characters
		SVL	FL	TBL	AG	HL	HW	HD	ED	EE	ES	EN	IN	IO	SL	IL	PVT	LRT	VS	4SLE	4SLU	4SLT	FS	PS
C. khlonghatensis sp. nov.	ZMKU R 01068	82.8	11.7	14.1	33.8	24.7	15.9	9	5.2	7.1	9.8	7.7	2.4	3.5	10	9	32	21	44	8	12	20	31	7
C. khlonghatensis sp. nov.	ZMKU R 01067	76.5	11.6	13.9	33.7	23.4	15.2	8.3	5.1	6.9	9.6	7.4	2.2	3.2	10	9	31	21	44	8	12	20	32	6
C. khlonghatensis sp. nov.	ZMKU R 01069	82.2	11.6	14.2	33.9	24.2	15.8	8.9	5.3	7.2	9.9	7.9	2.3	3.4	10	9	31	20	44	7	12	19	32	8
C. khlonghatensis sp. nov.	ZMKU R 01070	88.5	12	14.4	38.4	25.4	16.1	9.2	5.7	7.4	9.5	7.7	2.2	3.2	10	9	30	21	43	8	12	20	32	8
C. intermedius	ZMKU R 01037	81.6	11.7	14.4	34.2	23.9	15.9	8.8	5.5	6.7	9	7.4	2.3	3.3	9	10	31	19	43	8	13	21	25	8
C. intermedius	ZMKU R 01038	84.3	11.7	14.3	34.4	23.9	15.8	8.7	5.6	6.6	9	7.3	2.1	3.3	9	10	33	20	45	8	13	21	24	9
C. intermedius	ZMKU R 01039	78.4	11.7	14.1	34.3	23.6	15.8	8.7	5.7	6.7	9	7.2	2.3	3.4	10	10	31	20	44	7	13	20	23	8
C. intermedius	ZMKU R 01040	77.4	11.9	14.2	34.2	23.7	15.7	8.6	5.8	6.8	9.2	7.7	2.3	3.4	9	9	32	19	45	7	13	20	25	11
C. intermedius	ZMKU R 01041	79.5	11.5	14.3	34.3	23.8	15.2	8.5	5.9	6.5	9.3	7.8	2.4	3.3	9	10	33	20	43	8	13	21	25	8
C. auralensis	LSUHC 7346	80.9	12.1	14.3	37.6	22.8	15.3	8.3	5	6.5	9	7.6	2.6	3.3	9	11	32	17	41	6	13	19	26	9
C. auralensis	LSUHC 7396	83.5	13.1	15.4	39.4	24.2	16	8.6	5.4	6.5	9.6	7.6	2.5	3.6	9	10	30	18	42	7	12	19	23	9
C. auralensis	LSUHC 7397	83.1	13.6	15.7	39.1	23.6	15.7	8.2	5.2	6.6	9.3	7.1	2.9	3.3	9	10	29	18	44	7	14	21	27	9
C. auralensis	LSUHC 7398	84.3	13.7	15.4	40.7	24.9	16.2	8.6	5.3	6.9	10.2	8	2.6	3.7	8	10	30	18	40	6	13	19	25	8
C. auralensis	LSUHC 7399	75.9	12	14.1	35.2	22	14.5	7.9	5.2	5.9	8.4	6.6	2.4	3.1	8	10	31	17	42	7	14	21	26	8
C. auralensis	LSUHC 7410	77.9	12.6	15	36.5	22	14.3	8.2	5.2	6.1	8.5	6.6	2.4	3.3	9	9	31	18	42	6	13	19	28	9
C. bokoensis	LSUHC 8541	80.1	11.9	14.3	33.9	22.9	15.5	8.2	5.2	6.6	8.4	6.5	3.1	3.3	8	9	31	20	43	7	12	19	30	8
C. bokoensis	LSUHC 8542	77.9	12.3	14.8	37.3	22.1	15.4	8.1	5.5	5.8	8.3	6.7	2.4	3.8	8	9	31	20	42	7	13	20	27	7
C. bokoensis	LSUHC 8548	93	13.2	16.6	43.6	24.9	16.4	9.1	5.7	6.3	9.4	7.8	3.1	4.3	8	9	32	19	46	7	13	20	28	9
C. bokoensis	LSUHC 8549	88	13.3	15.8	43.3	24.4	16.1	8.8	5.6	7	9.1	7.2	3	4.2	8	9	33	19	43	6	14	20	28	8
C. bokoensis	LSUHC 8550	81.2	13	15	38.8	22.4	15.4	8.6	5	6.5	9.1	7.9	2.4	3.6	8	8	32	18	42	6	13	19	26	8
C. bokoensis	LSUHC 8554	81.9	12.4	14.5	38.5	22.8	14.8	8.1	5.3	6.6	8.8	6.8	2.8	4.4	8	9	33	20	42	6	12	18	27	9
C. bokoensis	LSUHC 8555	77.5	11.9	14.8	37.5	22.3	14.8	7.9	4.8	5.9	8.6	6.6	3	3.7	8	10	31	20	46	6	12	18	26	8
C. cardamomensis	LSUHC 7918	82.8	12.5	14.7	40.2	23.3	15.9	9.2	5.6	6.9	9.3	7.2	2.7	3.4	7	9	34	18	39	6	12	18	24	9
C. cardamomensis	LSUHC 7936	79	12.2	13.8	38	22.2	14.6	8.5	5.5	6	8.7	6.4	2.3	3.4	8	9	30	17	43	5	13	18	26	10
C. cardamomensis	LSUHC 7947	80.6	11.5	13.6	38.2	22.2	15.5	8.3	5.3	7.1	8.5	6.6	2.7	3.3	7	9	30	17	40	6	13	19	23	9
C. cardamomensis	LSUHC 10096	84.1	12.9	14.9	42.7	23	15.6	9.6	5.4	6.7	9	6.8	2.6	3.4	8	10	32	21	37	6	13	19	26	9
C. cardamomensis	FMNH 263344	74	11.4	13.4	35.3	20.1	14.1	7.7	5	5.7	8.1	6.5	2.2	3.1	8	10	32	19	36	6	13	19	23	10
C. cardamomensis	FMNH 263345	72	11	13.2	34.6	20.1	14	7.6	4.7	5.4	8	6.3	2.1	2.9	8	9	30	18	39	6	13	19	23	10
C. kohrongensis	NCSM 98718	67.8	10.9	12.7	29.4	20.3	12.3	7.1	4	5.7	8.4	6.4	2.4	4.8	9	7	31	18	40	9	13	22	21	8
C. kohrongensis	LSUHC 10536	73.8	11	13.1	32.1	20.9	14.2	8	4.4	5.5	9.5	7.1	2.6	5.2	9	8	25	16	42	9	13	22	19	8
C. kohrongensis	CBC 03194	76.1	11.6	14	35.3	21.6	14.7	8.6	4.8	6.5	8.4	6.3	2.6	4.8	8	9	30	20	38	7	13	20	23	7
C. kohrongensis	CBC 04189	75.8	10.9	14.7	34.7	21.8	14.7	8.2	5	6.1	8.5	6.1	2.4	4.4	8	10	30	18	40	7	15	22	26	9
C. kohrongensis	LSUHC 10563	75.9	12	14.6	33.1	22.5	14.4	8.6	5	6.4	9.5	7.3	2.5	5	9	7	28	19	42	8	13	21	19	9
C. kohrongensis	LSUHC 10564	71.7	11.4	13.9	30.4	21.4	14.4	7.7	4.9	6.1	9	7	2.6	4.7	9	7	30	17	42	9	15	24	16	7
C. kulenensis	ZFMK 92573	87.7	12.3	15.5	38.2	24.7	16.5	8.9	7.5	6.4	9.1	7.3	3	6.6	11	11	38	19	39	8	12	20	19	10
C. kulenensis	CBC 03030	83.8	13.3	15.4	40.2	23	15.8	12.9	6	6.9	10.5	8.9	2	6.7	9	9	36	19	40	8	12	20	12	10
C. kulenensis	ZFMK 88359	85	13.6	16.5	38.8	24.1	16.6	12.7	6.4	7.5	10.6	8.1	3	6.5	8	9	35	17	40	8	10	18	16	9
C. kulenensis	ZFMK 90309	84.3	13.5	16.3	36.7	23.9	16.4	13.5	6.8	7.1	10.9	8.6	2.9	5.9	9	9	35	18	40	8	10	18	19	9
C. kulenensis	ZFMK 88356	89.6	14.9	17.6	42.3	24.3	17.2	12.3	6.7	7.2	10.6	8.4	2.9	6.8	11	10	35	19	42	8	11	19	19	10
C. kulenensis	ZFMK 88357	82.8	13.7	16.6	35.2	23.5	15.6	10.5	6.9	7.1	10.5	7.8	2.5	7.1	11	10	38	17	38	8	11	19	15	9
C. kulenensis	ZFMK 92572	79.8	12.2	14	36	21.6	14.2	8.5	6.6	5.3	8.6	6.1	2.5	5.6	9	11	33	18	38	7	12	19	21	10
C. kulenensis	ZFMK 92574	88.4	13.4	15.7	39.8	25.3	16.6	9.8	6.7	6.8	9	7	2.7	7	10	10	37	17	44	7	13	20	19	9
C. kulenensis	ZFMK 92575	81.5	11.7	14.3	33.7	24.4	15.1	9	7.7	6.4	8.9	6.7	2.5	6.4	10	10	33	18	40	7	13	20	17	9
C. laangensis	LSUHC 8770	77.6	12.3	15.3	35	21.9	14	8.6	5.4	5.6	8.8	7	2.6	3	8	11	29	18	39	7	12	19	13	7
C. laangensis	LSUHC 8771	76.2	12.7	15	33.9	21.2	14.5	8.3	5.2	5.4	8.4	6.3	2.4	3	7	11	32	18	40	7	11	18	14	9
C. laangensis	LSUHC 8772	74.4	12.4	15.4	34.6	21	14.6	8	5.2	5.7	8.2	6.1	2.6	3.1	9	11	32	17	37	7	13	20	14	8
C. laangensis	LSUHC 8773	76.9	12.7	15.4	36.2	21.9	14.5	8.8	5.5	6	8.6	6.9	2.3	3.3	9	11	29	17	40	7	12	19	16	8
C. laangensis	LSUHC 8774	82.2	12.7	15	40.3	22.8	14.3	8.2	5.7	5.6	8.7	6.6	2.4	3.2	9	10	31	18	40	7	12	19	13	8
C. septimontium	LSUHC 8243	68.4	10.5	13.5	30.8	20.3	13.1	7.8	4.9	6.3	8.4	6.4	2.9	3.3	9	10	27	18	40	6	11	17	27	8
C. septimontium	LSUHC 8244	83.2	12.3	15.3	36	23.6	15.4	8.6	5.3	6.9	9.2	7.1	3	3.4	9	11	30	19	42	6	12	18	28	8
C. septimontium	LSUHC 12484	80.3	12.5	14.9	36.9	23	15.9	8.9	5.5	6.3	8.9	6.8	2.8	3.7	8	9	30	19	42	6	12	18	27	8
C. septimontium	LSUHC 12485	84.8	13.2	15.4	37	23.8	15.3	9.1	5.1	6.7	9.3	7.2	2.6	3.6	9	10	30	19	40	6	13	19	24	8
C. septimontium	LSUHC 12486	81.7	12.6	15.7	35	24.7	15.5	8.6	5.2	6.9	9.5	7.5	2.6	3.5	9	9	30	18	40	7	12	19	25	7
C. septimontium	LSUHC 12487	80	12	14.6	34	22.1	14.2	8.8	5.6	6.1	9	7.2	2.9	3.5	9	9	28	17	42	7	13	20	28	7
C. septimontium	LSUHC 12488	83.3	13	15.9	36.7	24.2	15.1	8.9	5.8	6.7	9.6	7.8	2.7	3.6	8	9	28	16	40	6	13	19	28	7
C. thylacodactylus	LSUHC 9319	71.5	10.2	12.9	33.3	20	13.3	7.9	4.3	5.5	8	6.2	2.6	3.1	7	9	31	20	36	5	11	16	18	9
C. thylacodactylus	LSUHC 9326	73.4	11	12.2	33.3	20.4	13.3	7.6	4.6	5.8	7.9	6.1	2.6	3.2	7	10	30	18	41	5	10	15	22	9
C. thylacodactylus	LSUHC 9336	74.6	10.7	12.4	36	20.1	14.2	7.7	4.2	5.5	7.6	5.9	2.4	3.8	7	9	30	20	42	5	11	16	21	9
