# Supplementary material for: ﻿A new species of karst-dwelling bent-toed gecko of the Cyrtodactylusintermedius group (Squamata, Gekkonidae) from eastern Thailand and the phylogenetic placement of C.intermedius
Source: Zookeys. 2024 Sep 3;1211:101–30. doi: 10.3897/zookeys.1211.122563 (PMC11387836; doi:10.3897/zookeys.1211.122563)
Supplement: Supplementary material 3 — Mean uncorrected p-distances (%) within the Cyrtodactylusintermedius group based on the mitochondrial ND2 gene and flanking tRNAs [file zookeys-1211-101_article-122563__-s003.xlsx]

## Sheet: Supplementary material 3
Supplementary material 3. Mean (minimum–maximum) uncorrected p-distances (%) within the Cyrtodactylus intermedius group based on 1,227 bp of the mitochondrial ND2 gene and flanking tRNAs. Numbers in bold are within species divergence. N = number of individuals.
Species / number of specimens	1	2	3	4	5	6	7	8	9	10	11	12	13	14	15
1. Cyrtodactylus khlonghatensis sp. nov. (N = 3)	0
2. C. intermedius (topotypes; N = 4)	4.82 (4.73–5.09)	0.55 (0.00–1.09)
3. C. intermdius (Khao Khitchakut; N = 1)	6.87 (6.71–6.96)	1.83 (1.75–1.87)	0
4. C. sp. (Sakaerat; N = 2)	5.82 (5.82–5.82)	7.18 (6.91–7.64)	9.82 (9.82–9.82)	0
5. C. auralensis (N = 3)	9.58 (9.09–9.82)	12.88 (12.36–13.45)	14.06 (13.82–14.18)	9.58 (9.45–9.82)	1.45 (0.00–2.18)
6. C. bokorensis (N = 8)	8.73 (8.73–8.73)	11.55 (11.27–12.00)	12.73 (12.73–12.73)	10.55 (10.55–10.55)	8.12 (7.64–8.36)	0
7. C. cardamomensus (N = 6)	9.52 (8.73–10.91)	10.09 (9.09–11.64)	11.94 (11.27–12.73)	9.52 (9.09–10.18)	8.55 (7.64–9.82)	8.91 (8.00–10.55)	2.76 (0.00–5.09)
8. C. disjunctus (N = 1)	22.55 (22.55–22.55)	22.73 (22.55–22.91)	24 (24.00–24.00)	23.27 (23.27–23.27)	27.03 (26.55–27.27)	24.42 (23.64–25.82)	24.42 (23.64–25.82)	0
9. C. hontreensis (N =1)	17.09 (17.09–17.09)	18.91 (18.55–18.91)	20.36 (20.36–20.36)	18.18 (18.18–18.18)	20.00 (19.27–20.36)	20.67 (20.00–21.45)	20.67 (20.00–21.45)	22.55 (22.55–22.55)	0
10. C. kohrongensis (N = 4)	9.45 (9.45–9.45)	10.09 (9.82–10.55)	10.91 (10.91–10.91)	9.45 (9.45–9.45)	8.24 (8.00–8.36)	5.03 (4.36–6.18)	5.03 (4.36–6.18)	24.73 (24.73–24.73)	20.36 (20.36–20.36)	0
11. C. kulenensis (N = 3)	7.76 (7.64–8.00)	8.15 (7.64–8.73)	10.79 (10.55–10.91)	5.21 (5.09–5.45)	10.67 (10.55–10.91)	11.03 (10.91–11.27)	10.48 (10.18–11.27)	23.76 (23.64–24.00)	17.94 (17.82–18.18)	10.42 (10.18–10.55)	0.24 (0.00–0.40)
12. C. laangensis (N = 3)	9.82 (9.45–10.18)	12.27 (11.64–13.09)	13.45 (13.09–13.82)	9.94 (9.82–10.18)	7.84 (7.27–8.36)	4.61 (4.36–4.73)	9.82 (9.09–10.91)	24.00 (23.64–24.36)	19.39 (19.27–19.64)	9.09 (8.73–9.45)	10.42 (10.18–10.55)	0.48 (0.36–0.73)
13. C. phuquocensis (N = 2)	10.55 (10.18–10.91)	12.91 (12.73–13.45)	14.18 (13.82–14.55)	12.73 (12.73–12.73)	10.79 (10.55–11.27)	8.00 (8.00–8.00)	10.67 (10.18–12.00)	25.45 (25.09–25.82)	20.36 (20.00–20.73)	10.91 (10.91–10.91)	12.48 (12.36–12.73)	6.55 (6.18–6.91)	0.36 (0.00–0.72)
14. C. septimontium (N = 4)	11.27 (11.27–11.27)	11.55 (11.27–12.00)	13.09 (13.09–13.09)	11.64 (11.64–11.64)	9.45 (9.09–10.18)	6.18 (6.18–6.18)	8.48 (8.00–9.09)	26.18 (26.18–16.18)	17.82 (17.82–17.82)	8.36 (8.36–8.36)	11.88 (11.64–12.00)	6.18 (5.82–6.55)	8.00 (8.00–8.00)	0
15. C. thylacodactylus (N = 4)	8.85 (8.73–9.09)	10.36 (10.18–10.91)	11.36 (11.27–11.64)	10.27 (10.18–10.55)	7.54 (7.27–8.36)	8.64 (8.36–8.73)	5.36 (4.36–6.55)	24.09 (24.00–24.36)	20.27 (20.00–20.36)	5.18 (5.09–5.45)	10.91 (10.91–11.64)	8.82 (8.36–9.45)	10.27 (9.82–10.91)	8.45 (8.36–8.73)	0.20 (0.00–0.40)
