# Supplementary material for: ﻿A new species of karst-dwelling bent-toed gecko of the Cyrtodactylusintermedius group (Squamata, Gekkonidae) from eastern Thailand and the phylogenetic placement of C.intermedius
Source: Zookeys. 2024 Sep 3;1211:101–30. doi: 10.3897/zookeys.1211.122563 (PMC11387836; doi:10.3897/zookeys.1211.122563)
Supplement: Supplementary material 4 — Summary of morphological characters, meristic characters, and color pattern data of the Cyrtodactylusintermedius group [file zookeys-1211-101_article-122563__-s004.xlsx]

## Sheet: Supplementary material 4
Supplementary material 4. Summary of morphological characters, meristic characters, and color pattern data of the Cyrtodactylus intermedius group. Abbreviations are defined in Materials and methods. Grey highlight indicates differences with a new species. Key: NA = no data or not applicable.
Characters/species	C. khlonghatensis sp.nov.	C. intermedius	C. intermedius	C. auralensis	C. bokoensis	C. cardamomensis	C. disjuctus	C. hontreensis	C. kohrongensis	C. kulenensis	C. laangensis	C. phuquocensis	C. septimontium	C. thylacodactylus
Reference	This study		Murdoch et al. (2019)	Ngo et al. (2008, 2010); Murdoch et al. (2019); Grismer et al. (2020, 2021, 2023)
Morphometrics
No. of specimens	4	5	3	11	14	11	1	7	8	11	6	8	10	6
SVL	76.5–88.5	77.4–88.9	73.4–78.7	33.2–84.3	54.0–93.0	72.0–84.1	66.7	72.4–88.9	43.1–76.1	59.9–89.6	74.4–82.2	62.2–85.8	68.4–90.4	44.5–74.6
AG	33.7–38.4	34.2–35.0	33.4–35.0	35.2–40.7	33.9–43.6	34.6–42.7	33.4	NA	18.4–35.3	21.1–42.3	33.9–40.3	NA	30.8–37.0	33.3–36.0
ED	5.1–5.7	5.4–6.0	5.0–5.5	5.0–5.4	4.8–5.7	4.7–5.6	5.4	5.8–6.4	3.2–5.0	4.2–7.7	5.2–5.7	4.4–6.4	4.9–5.8	4.2–4.6
EE	6.9–7.4	6.5–7.0	6.1–6.4	5.9–6.9	5.8–6.6	5.4–6.9	NA	4.4–6.2	3.4–6.5	4.5–7.5	5.4–6.0	4.8–6.6	6.1–6.9	5.5–5.8
EL	1.6–1.8	1.8–1.9	NA	NA	NA	NA	NA	NA	NA	NA	NA	NA	NA	NA
EN	7.4–7.9	7.2–8.3	6.3–7.0	6.6–8.0	6.5–7.8	6.3–7.2	NA	6.6–7.6	4.1–7.3	5.1–8.4	6.1–7.1	4.5–6.8	6.4–7.8	5.9–6.2
ES	9.6–9.9	9.0–10.2	8.3–8.8	8.4–10.2	8.3–9.4	8.0–9.3	7.5	8.5–9.8	5.7–9.5	6.7–10.9	8.2–8.8	6.5–8.9	8.4–9.6	7.6–8.0
FL	11.6–12.0	11.5–11.9	11.4–11.9	12.0–13.7	11.9–13.3	11.0–12.9	11.3	12.4–14.6	6.3–12.0	6.7–13.7	12.3–12.7	8.6–12.2	10.5–13.2	10.2–11.0
HD	8.3–9.2	8.5–9.1	8.1–9.0	7.9–8.6	7.9–9.1	7.6–9.6	7.3	7.4–9.4	5.1–8.6	8.5–13.5	8.0–8.8	6.8–10.0	7.8–9.1	7.6–7.9
HL	23.4–25.4	22.9–25.7	21.4–22.5	22.0–24.9	22.1–24.4	20.1–23.3	18.7	20.4–24.6	13.3–22.5	15.3–25.3	21.0–22.8	17.6–22.1	20.3–24.7	20.0–20.4
HW	15.2–16.1	15.2–16.6	13.7–15.0	14.3–16.2	14.8–16.4	14.0–15.9	12	12.2–15.7	8.1–14.7	10.1–17.2	14.0–14.6	11.5–16.2	13.1–15.9	13.3–14.2
IN	2.2–2.4	2.1–2.7	2.2–2.3	2.4–2.9	2.4–3.1	2.1–2.7	NA	1.9–2.3	1.7–2.6	2.0–3.0	2.3–3.0	1.8–2.6	2.6–3.0	2.4–2.6
IO	3.2–3.5	3.2–3.5	3.2–3.5	3.1–3.7	3.3–4.4	2.9–3.4	NA	6.3–7.0	3.0–5.2	5.0–7.1	3.0–3.3	5.6–7.6	3.4–3.7	3.1–3.8
TBL	13.9–14.4	14.0–14.8	13.9–14.4	14.1–15.7	14.3–16.6	13.2–14.9	14	15.4–16.6	7.8–14.7	14.0–17.6	15.0–15.4	11.2–15.2	13.5–15.9	12.2–12.9
TL (original)	NA	104	78	96	105.0–120.0	78.0–107.8	94.8	84.2–106.5	68.0–90.0	62.4–106.0	88.8–116	80.5–103.1	85.0–119.0	100
TL (regenerated)	20.8–100.5	45.6–95.2	8.5–64.0	6.9–75.1	33.5–99.0	4.5–103.0	NA	NA	78.0–90.0	10.7–108.4	0.0–91.6	0.0–49.7	5.2–99.0	74.0–75.0
TW	7.2–7.7	6.6–6.9	5.9–6.7	6.1–7.6	6.1–8.1	5.5–6.8	3.8	4.9–6.8	3.2–7.0	NA	5.5–6.7	5.3–6.4	6.0–6.9	5.2–5.7
Meristic and categorical characters
SL	8	9–10	8	8–9	8	7–9	12	11–13	8–10	8–11	7–9	9–13	8–9	7
IL	9	10–11	9–10	9–11	8–10	9–10	11	9–12	7–10	8–11	10–11	9–11	9–11	8–10
PVT	30–32	31–33	31–33	29–32	31–33	29–34	41	20–24	25–33	33–38	29–32	NA	27–30	29–31
LRT	20 or 21	19 or 20	19 or 20	17 or 18	18–20	17–21	11	14	16–20	17–19	17 or 18	16–18	16–19	18–20
VS	43 or 44	43–45	42–44	37–44	42–48	36–43	36	40–42	38–42	38–44	37–40	38–43	38–42	36–42
4SLE	7 or 8	7 or 8	7 or 8	6 or 7	6 or 7	5 or 6	8	NA	7–9	7 or 8	7	5 or 6	6 or 7	5 or 6
4SLU	12	13	12–14	12–15	12–14	12 or 13	9	NA	12–15	10–14	11–13	12 or 13	11–13	10–12
4SLT	19 or 20	20–21	19–21	19–21	18–20	17–19	17	NA	20–24	18–21	18–20	17–19	17–20	15–18
FS	31 or 32	23–26	23–24	23–28	26–30	23–28	21	4–9	14–26	10–21	0–16	21–28	24–28	17–22
PS	6–8	8–11	8–10	7–9	7–10	8–10	10	7–8	7–9	9–10	7–9	6–9	7–8	7–9
PP	6–8	8–11	8–10	7–9	7–9	9–10	9 pits	NA	7	6 pits–10	8–9	6–7	7–8	7–9
PPS	3 or 4	3	3	2 or 3	2 or 3	2 or 3	1	NA	2 or 3	2 or 3	2 or 3	2 or 3	2 or 3	3
PCT	1–3	1–3	2 or 3	3	2 or 3	2 or 3	1	NA	2	2 or 3	2–4	2 or 3	2	3
FS and PS continuous	yes	yes	yes	yes	yes	yes	no	no	no	yes	yes	yes	yes	yes
proximal femoral scales <1/2 size of distal femorals	yes	yes	yes	yes	yes	no	yes	no	yes	yes	yes	yes	yes	no
interdigital pocketing between digits of forefeet	no	no	no	no	no	no	no	no	no	no	no	no	no	yes
interdigital pocketing between digits of hindfeet	no	no	no	no	no	no	no	no	no	no	no	no	no	yes
dark pigmented blotches on top of head	variable	no	no	yes	variable	no	no	yes	no	no	variable	no	no	no
BB	4	4	4	4–5	4–5	4–5	3	3	4	3–4	4	3–5	4	4–5
DCB wider than LCB	yes	yes	yes	yes	yes	yes	no	NA	yes	yes	yes	yes	yes	yes
DCB encircle tail	yes	yes	yes	yes	yes	yes	yes	NA	yes	yes	yes	yes	yes	yes
posterior border of the nuchal loop rounded or pointed	rounded	rounded	rounded	rounded	pointed	rounded	NA	NA	rounded	rounded	rounded	rounded	rounded	rounded

## Sheet: References
Grismer LL, Geissler P, Neang T, Hartmann T, Wagner P, Poyarkov NA. (2021) Molecular phylogenetics, PCA, and MFA recover a new species of Cyrtodactylus (Squamata: Gekkonidae) from an isolated sandstone massif in northwestern Cambodia. Zootaxa 4949(2): zootaxa.4949.2.3. https://doi.org/10.11646/zootaxa.4949.2.3.
Grismer LL, Onn CK, Oaks JR, Neang T, Sokun L, Murdoch ML, Stuart BL, Grismer JL. (2020) A new insular species of the Cyrtodactylus intermedius (Squamata: Gekkonidae) group from Cambodia with a discussion of habitat preference and ecomorphology. Zootaxa 4830(1): zootaxa.4830.1.3. https://doi.org/10.11646/zootaxa.4830.1.3.
Grismer LL, Pawangkhanant P, Idiiatullina SS, Trofimets AV, Nazarov RA, Suwannapoom C, Poyarkov NA (2023) A New Species of Cyrtodactylus Gray, 1827 (Squamata: Gekkonidae) from the Thai-Malay Peninsula and the Independent Evolution of Cave Ecomorphology on Opposite Sides of the Gulf of Thailand. Zootaxa 5352(1): 109–136. https://doi.org/10.11646/zootaxa.5352.1.4
Murdoch ML, Grismer LL, Wood Jr PL, Neang T, Poyarkov NA, Ngo VT, Nazarov RA, Aowphol A, Pauwels OSG, Nguyen HN, Grismer JL (2019) Six new species of the Cyrtodactylus intermedius complex (Squamata: Gekkonidae) from the Cardamom Mountains and associated highlands of Southeast Asia. Zootaxa 4554(1): 1–62. https://doi.org/10.11646/zootaxa.4554.1.1
Ngo, VT, Grismer LL & Grismer JL (2010) A new species of Cyrtodactylus Gray, 1827 (Squamata: Gekkonidae) in Phu Quoc National Park, Kien Giang Biosphere Reserve, Southwestern Vietnam. Zootaxa 2604: 37–51.
